# Supplementary material for: A transcription regulator atlas identifies TOX3 as an Atoh1 coactivator in cerebellar development and tumorigenesis
Source: Proc Natl Acad Sci U S A. 2026 Mar 18;123(12):e2527163123. doi: 10.1073/pnas.2527163123 (PMC13012119; doi:10.1073/pnas.2527163123)
Supplement: Supplementary file 2 — Dataset S01 (XLSX) [file pnas.2527163123.sd01.xlsx]

## Sheet: TableS1_z-score
Genes	Brain	Cerebellum	Heart	Kidney	Liver	Ovary	Testis	Max	Characterized	Uncharacterized
Basp1	1.60449	1.55168	-0.69747	-0.61164	-0.718937	-0.609693	-0.518422	brain	x
Maz	1.34337	0.863595	-1.72599	-1.03814	0.622178	-0.0747825	0.00977535	brain	x
Sfpq	1.84368	0.456658	-0.668696	0.86811	-0.918299	-1.01185	-0.569604	brain	x
Mllt11	1.59458	1.56127	-0.654623	-0.642493	-0.70403	-0.667071	-0.487632	brain	x
Smarcc2	1.7308	1.3564	-0.682278	-0.77618	-0.889614	-0.496066	-0.243057	brain	x
Thra	1.97201	1.03448	-0.370284	-0.769252	-0.931159	-0.528065	-0.407734	brain	x
Sox4	2.00053	0.790391	-0.184641	-0.481378	-1.31217	-0.240072	-0.572661	brain	x
Fubp1	1.56517	0.766806	-1.1672	0.741014	-1.35539	-0.0987714	-0.45163	brain	x
Dynll1	1.76752	-0.136077	-0.512501	-0.0762223	-1.41144	-0.689933	1.05865	brain	x
Chtop	1.47402	0.803051	0.934176	-0.174382	-0.645239	-1.23461	-1.15701	brain		x
Rbfox2	1.61996	1.34433	0.161536	-0.740177	-1.03954	-0.610113	-0.735996	brain	x
Smarca4	1.76464	1.17676	-0.566383	-0.243932	-1.26382	-0.705356	-0.161907	brain	x
Rbmx	1.84929	0.834138	-0.318882	0.136482	-1.32539	-0.190123	-0.985512	brain		x
Hdac2	1.66826	1.03555	-0.309531	-0.484031	-1.65022	0.0394017	-0.29943	brain	x
Zmat2	1.78572	0.210166	-0.898371	-0.624859	1.13178	-0.77491	-0.829523	brain		x
Mapk1	2.09133	0.447742	-0.0772973	-0.256559	-0.0399932	-1.018	-1.14723	brain	x
Atn1	1.26691	1.22307	-0.716123	-0.425756	-1.74861	0.383441	0.0170695	brain	x
Akirin2	1.37073	0.997973	-0.932936	-0.386889	-1.38362	-0.585841	0.920579	brain	x
Matr3	1.59393	1.41871	-0.408085	-0.471234	-1.30591	-0.485652	-0.341753	brain	x
Srebf2	1.66654	1.25053	-0.774553	-0.419771	-0.745121	-1.14059	0.162965	brain	x
Hcfc1	1.83548	-0.642717	-1.59771	0.37221	0.551259	-0.469477	-0.0490507	brain	x
Bclaf1	1.50342	0.0885986	-1.30474	1.18429	0.249866	-0.657107	-1.06432	brain	x
Smarcd1	1.71236	1.23561	-0.540471	-0.288824	-1.3741	-0.382378	-0.362204	brain	x
Tcerg1	1.81216	0.473694	-1.30837	0.024539	-1.12881	-0.435104	0.561897	brain		x
Zbtb18	2.3329	0.344774	-0.490987	-0.53666	-0.556991	-0.514678	-0.578359	brain	x
Ccar2	1.51074	1.25478	-1.02519	-0.0408685	-1.40213	-0.349093	0.0517568	brain	x
Med25	1.36898	0.793613	-0.672413	-1.18783	-1.10588	-0.335533	1.13906	brain		x
Zfp57	1.72255	1.26833	-0.740413	-0.63008	-1.11098	-0.0149949	-0.494407	brain	x
Khdrbs1	1.45355	0.770368	-0.0901598	0.612125	-1.86103	-0.275117	-0.609743	brain	x
Agap2	1.82438	1.30654	-0.647652	-0.646644	-0.650834	-0.579574	-0.606217	brain	x
Kmt2e	1.80552	1.20969	-0.445461	-0.523089	-1.19755	-0.353531	-0.495578	brain	x
Sox11	2.11186	0.818006	-0.675012	-0.265413	-0.786444	-0.56439	-0.638603	brain	x
Neurod6	2.44722	-0.303849	-0.429789	-0.429868	-0.42713	-0.427937	-0.428642	brain	x
Sox12	1.5072	0.840735	-0.426565	-0.515736	-1.85182	0.0734429	0.37275	brain	x
Mllt1	1.49796	1.33223	-0.532297	-0.217329	-1.55773	-0.470605	-0.0522268	brain	x
Arhgap35	1.61009	1.29304	0.198163	-0.631024	-1.21913	-0.746553	-0.50458	brain	x
Arid1a	1.39922	0.645893	0.0176917	0.34636	-2.10471	-0.271781	-0.0326811	brain	x
Hmg20a	1.21024	1.12086	0.486726	-0.202839	-1.90696	-0.115475	-0.592552	brain		x
Arnt2	1.68726	1.41623	-0.782988	-0.356057	-0.916103	-0.427087	-0.621253	brain	x
Tsg101	1.68579	1.09872	0.419284	-0.572653	-0.702962	-0.74716	-1.18102	brain	x
Cby1	1.72365	0.853143	-0.164358	-0.708195	-1.3105	-0.896047	0.502301	brain	x
Wac	1.71957	0.731691	-1.14579	-0.396198	0.0539912	-1.36793	0.404673	brain	x
Ncor1	1.86009	0.886685	-0.167704	0.209847	-0.804816	-1.17322	-0.810877	brain	x
Zfp512b	1.34715	1.30211	-1.17459	-0.627586	-1.27054	0.133467	0.289988	brain		x
Prmt5	1.57541	0.680181	-0.28992	0.736453	-1.64192	-0.822603	-0.237595	brain	x
Atrx	1.69524	1.09283	-0.0606427	0.0999525	-0.998322	-0.561776	-1.26728	brain	x
Smarca2	1.36318	0.436802	-1.0418	-0.361936	-1.53096	-0.0437888	1.1785	brain	x
Kdm4a	1.54143	0.9985	-0.375136	0.502889	-1.46071	-0.172601	-1.03437	brain	x
Nfix	2.33448	-0.0779104	-0.144265	-0.838337	-0.8561	-0.196234	-0.221629	brain	x
Hsph1	1.88026	0.740823	-1.37979	0.28635	-0.267852	-0.450025	-0.809772	brain	x
Map2k1	1.2628	0.291016	1.23523	-0.00331264	-0.153765	-0.923802	-1.70816	brain	x
Foxk2	1.58876	1.40687	-0.202639	-0.413464	-1.07487	-1.02526	-0.279395	brain	x
Tcf4	2.27324	-0.0491729	0.124541	-0.456645	-1.06422	-0.158137	-0.669607	brain	x
Lancl2	1.46659	1.1834	-0.860364	-0.699606	-0.932788	-0.896098	0.738868	brain	x
Ncoa5	1.67407	1.19252	-0.763809	-0.21912	-1.4279	-0.203333	-0.252432	brain	x
Zfp821	1.54459	1.36776	-0.739637	-0.543224	-1.22436	-0.602689	0.197565	brain		x
Phf2	1.07421	0.83168	0.123857	-0.295939	-2.17296	-0.121944	0.561097	brain	x
Zmym2	1.78084	0.831968	-0.289612	-0.0584851	-1.68793	-0.418178	-0.1586	brain	x
Zc3h4	2.12276	0.59509	-1.17298	-0.191621	-0.177342	-0.541579	-0.634332	brain	x
Bmi1	1.19034	-0.317007	0.845819	0.871716	-1.78257	-0.905689	0.0973916	brain	x
Aff4	1.7784	0.954354	0.172965	-0.0307914	-1.24858	-0.728995	-0.89736	brain	x
Mllt4	1.31402	1.08928	0.39057	0.22998	-1.60201	-0.320969	-1.10088	brain	x
Kat6a	1.67479	1.0187	-0.313464	0.0740436	-1.60675	-0.661315	-0.186017	brain	x
Mef2c	2.32266	-0.556128	0.365902	-0.44814	-0.651063	-0.559082	-0.474147	brain	x
Zfp428	1.55668	1.51198	-0.728529	-0.751453	-0.993025	-0.42373	-0.171928	brain		x
Zfp131	1.86724	-1.42249	0.168315	-0.752833	-0.196585	0.800495	-0.464136	brain	x
Src	1.55004	1.2534	-1.05502	-0.243089	-1.35186	-0.163035	0.00956268	brain	x
Tef	1.30048	-0.542399	-0.0458088	1.29995	-0.39471	-1.77276	0.155248	brain	x
Zc3h13	2.15105	0.685683	-0.905409	-0.594622	-0.605157	-0.147047	-0.584499	brain		x
Actl6b	1.58219	1.58002	-0.638492	-0.63466	-0.636289	-0.617637	-0.635135	brain	x
Epc1	1.61012	1.52143	-0.658595	-0.805766	-0.78879	-0.469051	-0.409347	brain	x
Thoc5	1.48667	0.777131	-1.18336	-0.724861	-0.616919	-0.8299	1.09124	brain	x
Traf7	1.1427	0.870645	0.667188	-0.716735	-1.98039	-0.157976	0.174569	brain		x
Zfp68	1.45181	0.455422	0.380987	-0.105967	-1.95278	0.472112	-0.701579	brain		x
Nfib	1.73298	-0.324976	1.34069	-0.794614	-0.986525	-0.38131	-0.586244	brain	x
Zfp358	1.518	1.17548	-0.229912	-0.35048	-1.66743	0.136763	-0.582417	brain		x
Kdm6b	1.60539	0.812925	-0.111676	-0.165036	-1.92308	-0.103899	-0.11463	brain	x
Smarce1	1.78422	1.05714	-0.291553	0.0196991	-1.30541	-0.396936	-0.867163	brain	x
Irf2bpl	1.41949	1.27223	0.0680023	-0.361537	-1.71504	-0.509559	-0.173579	brain		x
Ehmt1	1.39353	1.23552	-0.280161	0.0445223	-1.73819	0.000352241	-0.655572	brain	x
Mtf2	1.48811	0.654673	-1.31031	-0.0484794	-1.43407	-0.104953	0.755033	brain	x
Zfp609	1.3752	0.456459	-0.0338785	-0.747682	-1.96489	0.282637	0.632155	brain		x
Zfp523	1.3809	1.33519	-0.923618	-0.464875	-1.48651	-0.0177218	0.176637	brain		x
Emsy	1.81394	0.64132	0.147455	-0.614443	-1.55683	-0.652902	0.22147	brain		x
Nfx1	1.33094	1.05559	-1.7037	-0.349902	0.208374	0.399935	-0.941237	brain		x
Klf9	1.03275	0.221071	0.902289	0.823781	-0.0324729	-1.62719	-1.32023	brain	x
Ezh2	1.21647	-1.34723	-1.12603	0.633701	1.1865	-0.766024	0.202623	brain	x
Rxrb	1.52984	1.31637	-0.366131	-0.79212	-0.683279	0.270211	-1.2749	brain	x
Rnf20	1.56633	1.36373	-0.814702	0.0569727	-0.663549	-0.284609	-1.22417	brain	x
Kdm4b	1.61945	1.3749	-0.171081	-0.57162	-1.28322	-0.396305	-0.572113	brain	x
Tcf20	2.13651	0.692614	-0.943042	-0.570316	-0.766504	-0.310953	-0.23831	brain	x
Foxp4	1.34837	0.798266	-1.53951	-0.983454	-0.607477	0.0709374	0.912871	brain	x
Smarcad1	1.88314	0.64384	-0.628484	0.296673	-1.32838	0.0226648	-0.88946	brain	x
Whsc1	1.60357	1.52164	-0.730052	-0.532292	-0.484817	-0.92601	-0.452035	brain	x
Zfp317	1.25752	0.869461	-0.416922	0.399058	-2.02957	0.282181	-0.36173	brain		x
Med24	1.54517	1.01473	-0.603193	-0.737141	-1.05994	-0.957118	0.797495	brain	x
Bptf	1.46192	0.780538	-0.49294	-0.187092	-1.83221	-0.404618	0.674403	brain	x
Tub	1.66975	1.48435	-0.661198	-0.661323	-0.711669	-0.57659	-0.543316	brain	x
Camta2	1.76973	1.29998	-0.203115	-0.798512	-0.485641	-0.715951	-0.866489	brain	x
Smad2	1.06982	0.0216063	-0.587356	0.15576	-2.06851	0.376594	1.03209	brain	x
Vhl	1.48446	0.967433	-0.8718	-0.251641	-1.57651	-0.38634	0.634396	brain	x
Pogz	1.28873	0.85582	-0.819927	-0.217136	-1.89179	0.413065	0.371236	brain	x
Taf1	1.15667	0.677899	-1.7479	-0.917988	0.145439	-0.381067	1.06694	brain		x
Meaf6	1.54516	1.54174	-0.731533	-0.66332	-0.977625	-0.514429	-0.199993	brain		x
Myt1l	1.80186	1.33439	-0.654194	-0.655243	-0.649459	-0.572596	-0.604758	brain	x
Ncoa6	1.88626	0.908581	-0.349502	-0.678768	-1.30696	-0.56137	0.101758	brain	x
Sap30bp	2.00151	0.93518	-1.14574	-0.432326	-0.506914	-0.4189	-0.432811	brain		x
Nr2f1	1.97119	1.04084	-0.693068	-0.322234	-0.91878	-0.434745	-0.643208	brain	x
Epc2	1.88069	1.0431	-0.569653	-0.332885	-1.25215	-0.57949	-0.189601	brain	x
Nr2c2	1.81951	1.15509	-0.230784	-0.152887	-0.966807	-0.923604	-0.700525	brain	x
Kmt2a	1.77001	1.30406	-0.566318	-0.447899	-1.06936	-0.420682	-0.569808	brain	x
Ash1l	1.58695	0.670353	0.788	-0.0575002	-1.53268	-0.718514	-0.736609	brain	x
Ncoa1	2.00077	0.54357	0.278108	-0.481894	-1.39269	-0.43462	-0.513237	brain	x
Tet3	1.52093	0.703887	0.0933097	0.78187	-1.51502	-0.692681	-0.892297	brain	x
Wiz	1.36354	1.24662	-0.676717	-0.428155	-1.70992	0.12094	0.0836909	brain	x
Rcor2	1.96582	0.799479	-0.0328546	-0.645708	-1.323	-0.516764	-0.246979	brain	x
Btrc	1.28582	1.14876	-1.27168	-1.09924	0.855823	-0.611969	-0.307506	brain	x
Zfp354c	1.52485	1.25545	-0.752226	-0.132324	-1.55914	-0.0504644	-0.286134	brain		x
Rnf111	1.13622	0.29665	0.854489	0.890888	-1.72038	-0.53557	-0.922291	brain	x
Atf2	1.39742	1.36112	-1.23486	0.105802	-1.26005	-0.220182	-0.149259	brain	x
Mapk7	1.19381	0.613108	-0.920395	-0.351596	-1.82401	0.457082	0.832004	brain	x
Zfp148	1.66005	-0.134498	0.443559	0.916113	-1.34959	-0.459876	-1.07576	brain	x
Map2k5	1.05922	0.590175	0.915485	-0.0350258	-1.8067	-1.12471	0.401558	brain	x
Rbm22	1.27548	0.299581	-0.364459	0.94107	-2.0239	0.219514	-0.347291	brain		x
Terf2	1.38527	1.28613	-1.02531	-0.0190249	-1.5125	-0.25857	0.144005	brain	x
Zfp462	1.8751	1.06469	-0.654433	-0.31266	-1.24765	-0.412262	-0.312774	brain	x
Nlk	2.08473	0.619936	-0.0984649	-0.119246	-1.05492	-0.484258	-0.94778	brain	x
Zfp513	1.16841	0.889484	-1.71015	-0.987295	-0.517152	0.641068	0.515634	brain		x
Zfp90	1.61931	1.24209	-0.497371	-0.584809	-1.45285	0.0388561	-0.365218	brain
Zfp292	1.91996	0.873411	-0.556497	-0.151967	-1.24118	-0.0208278	-0.822894	brain	x
Smarcb1	1.11077	0.838437	-1.21757	0.164133	-1.77702	0.378739	0.502517	brain	x
Zfp281	2.10912	0.731437	-0.90344	-0.200026	-0.26255	-0.690691	-0.783849	brain	x
Tada2a	1.16174	0.0498093	-1.69826	-0.259103	-1.03176	0.72717	1.0504	brain		x
Tle4	1.98484	0.850842	-0.965376	-0.224232	-1.09369	-0.223509	-0.328875	brain	x
Meis2	2.00227	0.620361	-0.631643	0.356162	-1.16621	-0.483483	-0.69746	brain	x
Zfp180	1.70801	1.21542	-0.623264	-0.262347	-0.0723274	-0.657672	-1.30782	brain	x
Gon4l	1.05656	0.949731	-0.290638	-0.51222	-2.0401	0.17051	0.666154	brain
Arid4a	1.60322	-0.126731	-0.247657	-0.856226	1.41059	-1.03218	-0.751018	brain	x
Med13l	1.56021	0.169611	-0.722944	-1.3624	1.29484	-0.327485	-0.611834	brain	x
Tox4	1.50662	-0.0629122	0.10517	0.250707	0.176788	-2.14316	0.166785	brain		x
Sox2	1.90877	1.19312	-0.621805	-0.661992	-0.662273	-0.606376	-0.549443	brain	x
Hdac5	1.60982	0.842068	0.825074	-1.18967	-0.96874	-0.699415	-0.419137	brain	x
Zfp251	1.50796	0.876378	-0.255401	-0.639075	-1.8406	0.0429261	0.307811	brain	x
Zfp704	1.58848	0.731613	-0.203773	0.754001	-1.55917	-0.512629	-0.798525	brain	x
Mapk8	1.97318	1.08407	-0.475829	-0.622985	-0.807441	-0.540315	-0.61068	brain	x
Pten	1.42938	1.15108	-0.0378764	0.219303	-0.107911	-1.17059	-1.48339	brain	x
Klf7	1.73135	1.34445	-0.177883	-0.635505	-0.939155	-0.631146	-0.69211	brain	x
Jmjd1c	1.54417	1.32778	0.381928	-0.705477	-0.869102	-0.987277	-0.692028	brain	x
Pou3f3	2.03502	0.59495	-0.777389	0.420777	-0.777159	-0.742619	-0.75358	brain	x
Zfp644	1.13438	0.523599	0.0946614	-0.926851	-1.97228	0.463962	0.682537	brain		x
Zfp553	1.45221	0.792899	-0.843502	-0.155414	-1.80076	0.532448	0.0221205	brain		x
Zfp1	1.15545	0.587123	-0.75376	-0.196061	-1.97496	0.830222	0.351988	brain	x
Neurod2	2.38208	0.165676	-0.5109	-0.511066	-0.50838	-0.508895	-0.508518	brain	x
Egr1	2.27276	-1.00689	-0.246939	-0.796598	0.0447842	-0.342703	0.0755874	brain	x
Zfp608	1.47198	1.07161	0.069779	0.349929	-1.5917	-0.890087	-0.481513	brain		x
Mycn	1.96922	0.0830432	-0.602889	0.229017	-1.6269	-0.185796	0.13431	brain	x
Pin1	1.4531	0.760819	0.982583	-0.712328	-0.153975	-1.38666	-0.943533	brain	x
Zbtb33	1.31005	0.645377	-0.786215	1.29213	-0.567021	-0.465612	-1.42871	brain	x
Zfp637	1.96129	0.464756	-0.0951005	-0.404814	-1.23212	0.362044	-1.05605	brain		x
Mnt	1.33602	0.905717	-0.790895	-0.567255	-1.60031	-0.202713	0.919434	brain	x
Dpf1	1.92864	1.14518	-0.721865	-0.716594	-0.710752	-0.491573	-0.43303	brain		x
Zfp326	0.928873	0.538939	-0.0446474	0.622705	-2.25114	0.531752	-0.326481	brain		x
Sirt6	1.25861	0.981014	-0.763862	-0.404286	-1.76354	0.768542	-0.0764719	brain	x
Zfp653	1.12963	0.951127	-1.45216	-1.32863	-0.384419	0.218593	0.865857	brain		x
Zfp41	1.48561	1.31497	-0.969146	-0.31233	-1.41977	0.00657255	-0.105903	brain		x
Arid1b	1.05388	1.00273	-0.526737	0.459095	-2.01161	0.428939	-0.406291	brain	x
Zfp280c	1.52384	1.143	-0.320584	0.360208	-1.37085	-0.238996	-1.09662	brain		x
Kmt2c	1.89919	0.899287	-0.824893	-0.892314	-0.625612	0.325572	-0.781226	brain	x
Zfp771	0.856113	0.717092	-1.62344	-1.42304	0.00831633	0.830349	0.634603	brain		x
Pou6f1	1.89513	1.12392	-0.638912	-0.398967	-1.07128	-0.545328	-0.364551	brain	x
Zfp532	1.51905	0.991286	-0.348661	-0.24974	-1.86861	0.107314	-0.150644	brain		x
Zbtb17	1.77881	0.611244	-0.648626	-0.366853	-1.68521	0.0584868	0.252147	brain	x
Dmtf1	1.69299	1.25664	-0.970434	-0.326563	-1.17091	-0.142961	-0.338765	brain	x
Rc3h2	1.43226	1.11918	0.491337	0.125856	-0.841922	-1.05569	-1.27102	brain	x
Jazf1	1.32168	1.30924	-0.366122	-1.18901	-1.01409	-0.724022	0.662326	brain	x
Mycl	1.80562	1.22981	-0.918313	-0.638832	-0.722951	-0.0878708	-0.667465	brain	x
Phf20	1.46952	1.01342	-0.576293	-0.31529	-1.76303	-0.273979	0.445655	brain	x
Zeb2	2.33123	-0.600223	-0.355255	0.207257	-0.878836	-0.263637	-0.440538	brain	x
Zfp319	1.33881	1.0788	0.0401807	-0.417775	-1.95299	0.114019	-0.201047	brain		x
Elk1	1.79509	1.13645	-0.308326	-0.588967	-1.33173	-0.241874	-0.460638	brain	x
Zfp13	1.15813	0.872785	-1.02375	-0.537674	-1.51993	-0.0655256	1.11595	brain	x
Bahd1	1.43973	0.671882	-1.13612	-1.26998	-0.914886	0.560855	0.648521	brain	x
Thap2	1.30329	0.619337	0.0792144	1.07502	-0.48113	-1.01902	-1.57672	brain		x
Csrnp2	1.57145	1.39728	-0.807492	-0.325005	-1.29194	-0.312579	-0.231709	brain	x
Klf12	1.59981	1.25981	-0.701036	-0.783962	0.345994	-1.13185	-0.588758	brain	x
Tle3	0.919042	0.691416	-1.29632	0.869104	-1.61557	-0.302488	0.734814	brain	x
Arid4b	1.60194	0.668911	-0.916624	0.0622459	-1.74104	0.333119	-0.00855176	brain	x
Bhlhe22	2.36701	0.218365	-0.576506	-0.504663	-0.57369	-0.480875	-0.44964	brain	x
Zfp60	1.63584	1.43055	-0.647685	-0.29376	-1.0802	-0.350404	-0.694344	brain		x
Zik1	1.73769	1.36108	-0.728266	-0.327203	-0.931584	-0.507633	-0.604085	brain		x
Setbp1	2.11038	0.709702	-0.47069	-0.205223	-1.11762	-0.474514	-0.552033	brain		x
Cbfa2t2	1.40315	0.801331	0.335952	0.110896	-2.01044	-0.229243	-0.411643	brain	x
Bcl11b	2.38548	0.139676	-0.458317	-0.454639	-0.604736	-0.501212	-0.506255	brain	x
Zfp710	1.31921	-1.32202	-0.623997	1.14716	0.00278801	-1.17529	0.65215	brain		x
Sp4	1.50456	1.45552	-0.550315	-0.753422	0.176668	-1.05086	-0.782153	brain	x
Mkl1	0.994595	0.629081	-1.05923	-0.779279	-1.53345	0.929187	0.819101	brain	x
Creb1	1.34581	0.448892	0.096647	1.26935	-0.967135	-0.98389	-1.20967	brain	x
Zfp846	1.75653	1.27978	-0.73478	-0.595755	-1.09269	-0.311122	-0.30196	brain		x
Hlf	1.13198	0.106043	0.0332276	0.66333	0.983179	-1.31232	-1.60544	brain	x
Pygo1	1.48351	1.47744	-0.386366	-0.452482	-1.38476	-0.177657	-0.559679	brain	x
Foxg1	2.44947	-0.404898	-0.407689	-0.413544	-0.410379	-0.411111	-0.401852	brain	x
Zfp652	1.18347	0.846378	0.899856	0.0868098	-1.27188	-0.191803	-1.55284	brain		x
Zfp518b	1.60855	1.21984	-0.605752	0.101629	-1.4714	-0.522802	-0.330065	brain		x
Prkcz	1.63971	1.45758	-0.812074	-0.164809	-0.694508	-0.73781	-0.688093	brain	x
Zfp236	1.87589	0.620184	-0.574744	0.127923	-0.933083	-1.35059	0.23442	brain		x
Foxj3	1.20026	0.545843	0.71142	0.10559	-2.08518	0.136506	-0.614441	brain		x
Zfp12	1.43474	1.00234	-0.899603	0.19394	-1.65402	0.380325	-0.457715	brain		x
Cux2	1.89063	1.00667	-0.593514	-0.641004	0.139379	-0.954269	-0.847894	brain	x
Rfx7	1.51277	1.38323	-0.948645	0.0630697	-1.27309	-0.339248	-0.398085	brain	x
Zbtb6	1.61599	1.12504	-1.11248	0.250933	-0.0237004	-0.704575	-1.15121	brain		x
Lhx2	2.21511	0.648193	-0.637707	-0.636213	-0.417887	-0.606462	-0.565036	brain	x
Kdm4c	1.29721	0.786259	0.665549	0.51938	-1.10123	-0.622443	-1.54473	brain	x
Kcnip3	1.44722	1.43884	-0.952576	-0.800378	-1.09849	0.182722	-0.217334	brain	x
Nfrkb	1.12259	0.912032	-1.00697	-0.252655	-1.7899	0.271421	0.743483	brain		x
Hivep2	2.22238	0.581886	-0.253431	-0.507669	-0.75807	-0.649256	-0.635838	brain	x
Kat6b	1.8264	0.443177	-0.366572	-0.480073	-1.73402	0.310146	0.000941739	brain	x
Zfp799	1.30112	1.00952	-0.071407	0.474371	-1.85121	-0.0713743	-0.791025	brain		x
Zbtb14	1.5688	0.995198	-0.598137	0.442152	-0.29374	-0.476706	-1.63757	brain		x
Zbtb34	1.15738	-0.00984428	0.660876	0.798297	-2.10163	-0.107711	-0.397372	brain		x
D630045J12Rik	1.69741	1.27161	-0.939054	-0.0839481	-1.11972	-0.318869	-0.507432	brain		x
Scrt2	1.9078	1.19538	-0.639045	-0.638063	-0.636539	-0.554863	-0.634671	brain	x
Gmeb1	0.913445	0.89248	0.317229	0.810607	-2.02165	-0.223303	-0.688812	brain		x
Zbtb45	1.70082	1.34965	-0.887423	-0.76196	-0.812454	-0.0891039	-0.499531	brain		x
Zfp334	1.61209	1.04907	-0.739935	0.00734108	-1.58568	0.128481	-0.471362	brain		x
Hdac10	2.06379	0.478556	-0.28455	-0.667174	-0.0225027	-0.169377	-1.39874	brain	x
Mllt3	1.60295	0.936847	-0.886557	-0.66972	0.784787	-0.620521	-1.14779	brain	x
Bcl11a	2.30719	0.343008	-0.47335	-0.725005	-0.218397	-0.592817	-0.640628	brain	x
Pou3f2	1.63664	1.52412	-0.631612	-0.636922	-0.641258	-0.615665	-0.635303	brain	x
Foxp1	2.22879	-0.254585	0.507806	-0.486773	-0.767537	-0.3588	-0.868905	brain	x
Tbr1	2.44929	-0.378385	-0.417232	-0.416909	-0.416024	-0.413188	-0.407555	brain	x
Zfp647	1.58289	1.10737	-0.755036	-0.148844	-1.57953	0.179083	-0.385944	brain	x
Ap5z1	1.36257	0.914648	-2.00371	-0.339503	-0.0716011	0.353522	-0.215925	brain		x
Zfp87	1.62328	1.10335	-1.14727	0.117478	-1.27208	0.0212439	-0.445996	brain		x
Csrnp3	1.72321	1.42599	-0.682042	-0.602717	-0.699058	-0.561261	-0.604119	brain	x
Zfp365	2.37993	0.173114	-0.503439	-0.480364	-0.547774	-0.507069	-0.514395	brain	x
Foxo6	2.03418	0.0840031	-0.733473	-0.896886	-0.933792	-0.297238	0.743207	brain	x
Zfp65	1.46476	1.0801	-0.896379	0.616433	-1.38945	-0.129011	-0.746446	brain		x
Zfp605	1.76219	1.21473	-1.08388	-0.505536	-0.901653	-0.0729836	-0.412871	brain	x
Zfp3	1.14949	1.005	1.00864	-0.269699	-1.6076	-0.353548	-0.932284	brain		x
Med27	1.88256	0.74596	-0.667285	-0.462022	-1.17349	0.473788	-0.799515	brain		x
Zmat3	1.61266	1.28903	-0.106326	-0.0757279	-1.31667	-0.663242	-0.739724	brain	x
Zfp27	1.58818	1.03881	0.141801	-0.226549	-1.65352	-0.129656	-0.75907	brain		x
Zfp386	1.19039	0.755256	0.346013	0.629983	-1.83189	-0.0222004	-1.06755	brain		x
Dlx1	2.4459	-0.277676	-0.429439	-0.441349	-0.438504	-0.435334	-0.423603	brain	x
Bach2	2.1129	0.815502	-0.386964	-0.369055	-0.794725	-0.643374	-0.73428	brain	x
Satb2	2.43741	-0.435818	-0.490286	-0.178672	-0.500747	-0.414139	-0.41775	brain	x
Rps6ka5	1.77174	1.05993	0.198929	-0.814338	-1.25189	-0.51771	-0.446665	brain	x
Zfp369	1.46651	0.977308	0.523986	-0.00948152	-0.427128	-0.923807	-1.60739	brain		x
Rfx3	1.99078	0.957625	-0.679733	-0.195065	-1.03526	-0.585524	-0.452822	brain	x
Zfp563	1.55986	1.5245	-0.630899	-0.304738	-1.04494	-0.392565	-0.711218	brain		x
Zfp558	1.58147	1.37445	-0.857875	-0.712119	-1.07996	-0.430145	0.124179	brain		x
Zfp142	1.05154	0.516765	-0.269426	-0.592963	-2.02943	0.338806	0.984706	brain		x
Zfp719	1.28453	1.16835	-0.775691	-0.0370621	-1.74312	0.462666	-0.359673	brain		x
Fezf2	2.44925	-0.374596	-0.417043	-0.41739	-0.415161	-0.415724	-0.409332	brain	x
Ascl1	2.07571	0.935595	-0.592132	-0.564284	-0.628317	-0.608271	-0.618297	brain	x
Zfp324	1.5662	1.35775	-0.881247	-0.0696978	-0.821953	-0.0351637	-1.11589	brain		x
Zfp113	1.43423	0.437775	-0.986684	1.25218	-0.962239	-0.0429657	-1.13229	brain		x
Zfp28	1.49902	1.02487	-0.18683	-0.715361	-1.72408	0.349746	-0.247363	brain		x
Insm1	2.07209	0.942214	-0.618771	-0.578824	-0.619672	-0.58604	-0.610999	brain	x
Hic2	1.07409	0.917313	-0.84019	-1.91429	-0.257426	0.664291	0.356211	brain	x
Prdm8	2.14114	0.813423	-0.588096	-0.620726	-0.617947	-0.613384	-0.514408	brain	x
Nr4a2	1.98851	1.06546	-0.542582	-0.548367	-0.797671	-0.572454	-0.5929	brain	x
Zfp184	1.3541	-0.0418878	-1.01875	0.0544426	-1.74067	0.447349	0.945406	brain		x
Zfp566	1.49709	0.818796	-1.15654	-0.0563397	-1.61456	0.185499	0.326053	brain		x
Zfp382	1.59821	1.07496	-0.158186	-0.691438	-1.51286	-0.629716	0.319036	brain		x
Zfp280d	1.58185	1.18314	-0.845367	0.452641	-1.23592	-0.516907	-0.619436	brain		x
Rxrg	1.57546	-0.182455	1.51527	-0.774097	-0.494654	-0.837707	-0.801821	brain	x
Eomes	2.39495	0.106276	-0.511431	-0.511049	-0.508468	-0.50671	-0.463568	brain	x
Zfp286	1.58469	0.918363	-0.828157	-0.476064	-1.62342	0.272516	0.152068	brain		x
Zfp454	1.55991	1.1862	-0.872939	-0.0220327	-1.44345	0.135592	-0.543286	brain		x
Fos	1.46221	1.45686	0.246495	-0.941513	-0.914951	-0.432877	-0.876225	brain	x
Zfp560	1.15601	0.460632	-0.392394	0.361	-2.1563	0.706528	-0.135473	brain		x
Neurog2	2.37582	0.191868	-0.518202	-0.509924	-0.514277	-0.513311	-0.511978	brain	x
Egr3	2.2188	-0.554789	-0.498557	-0.621277	-0.645686	-0.546124	0.647634	brain	x
Zfp341	1.82344	1.22217	-0.777894	-0.728275	-0.109389	-0.639625	-0.790426	brain		x
Prdm10	1.78052	1.09954	-0.957228	-0.75045	0.26353	-0.860959	-0.57496	brain	x
Zfp667	0.873385	0.847178	-1.4159	-1.4182	-0.479489	0.748303	0.844723	brain		x
Dlx5	2.44476	-0.364659	-0.424567	-0.481152	-0.497813	-0.367673	-0.308895	brain	x
Satb1	2.01921	0.631441	0.0487672	-0.754139	-1.21861	-0.0440272	-0.68264	brain	x
Zfp658	1.57285	1.4207	-0.794018	-0.322133	-1.22565	-0.154294	-0.497458	brain		x
Mbd5	1.83428	1.11011	-0.279956	-0.454162	-1.30765	-0.475034	-0.427581	brain	x
Zfp668	1.76847	1.1454	-1.0017	-0.246602	-1.17225	-0.262693	-0.230628	brain		x
Nfe2l3	2.14876	0.77292	-0.519588	-0.652349	-0.758679	-0.387882	-0.603185	brain	x
Lhx6	2.44201	-0.540109	-0.305279	-0.431992	-0.295437	-0.430873	-0.438319	brain	x
Zfp239	1.74608	0.934374	-1.35644	0.226234	-0.989239	-0.440342	-0.120663	brain		x
Zfp128	1.49779	1.32606	-0.375396	-0.595091	-1.56121	-0.253476	-0.0386808	brain		x
Dlx2	2.44832	-0.334375	-0.423854	-0.425173	-0.429616	-0.421863	-0.413443	brain	x
Sox5	2.37334	-0.219409	-0.75619	-0.729693	-0.259575	-0.383159	-0.0253169	brain	x
Zfp738	1.69855	0.934084	-0.775782	0.372134	-1.44761	-0.165688	-0.615682	brain		x
Zkscan16	1.62251	1.46393	-0.884703	-0.548792	-0.928058	-0.271657	-0.453228	brain		x
Klf8	1.44606	1.18233	-0.981494	-0.988025	-1.19396	0.304845	0.230247	brain		x
Lcor	1.11962	0.348018	-0.284324	0.554275	1.06265	-1.7062	-1.09404	brain	x
Zfp11	1.19146	0.564531	0.417548	0.47871	-2.17808	-0.207447	-0.266714	brain		x
Prdm15	1.90999	0.720283	-0.930145	0.0992477	-1.20143	0.110837	-0.708785	brain	x
Zfp182	1.31587	0.889724	-0.843489	-0.395689	-1.30933	1.1295	-0.786589	brain		x
Aff2	1.58155	1.29303	-0.271699	-1.06985	-1.17999	0.100678	-0.453707	brain	x
Bcl6	1.08246	0.0603827	0.782361	1.03279	-0.193254	-1.00377	-1.76097	brain	x
Nkx2-1	1.94683	0.0877787	0.970911	-0.76441	-0.755467	-0.763475	-0.72217	brain	x
Sox1	2.19066	0.715091	-0.590659	-0.586172	-0.587209	-0.588026	-0.55369	brain	x
Zc3h6	1.21151	1.08369	-0.92594	-0.90849	-1.43014	0.201855	0.767522	brain		x
Zfp94	1.54313	1.20303	-1.1253	-0.155518	-1.36867	-0.00928097	-0.0873831	brain		x
Hira	1.45323	1.24369	-0.545694	0.575413	-0.811245	-0.626024	-1.28937	brain	x
Zbtb37	2.09321	0.47418	-0.637615	-0.403402	0.18166	-1.26184	-0.446189	brain		x
Zfp661	1.5458	0.688826	-1.90165	-0.500051	0.471415	-0.128084	-0.176253	brain		x
Tox	1.79073	1.24415	-0.530041	-0.954295	-0.503584	-0.878516	-0.168442	brain	x
Zfp804a	1.6951	1.45623	-0.661459	-0.629292	-0.699194	-0.512839	-0.648547	brain	x
Pou3f1	2.11696	0.851766	-0.665937	-0.595262	-0.689097	-0.538263	-0.480171	brain	x
Nr4a3	2.3839	0.0688802	-0.203261	-0.561378	-0.624154	-0.5417	-0.522292	brain	x
Emx1	2.09588	-0.579245	-0.618318	0.900358	-0.615593	-0.593906	-0.589175	brain	x
Zfp551	1.61002	1.26716	-0.718221	-0.467394	-1.35656	0.125293	-0.460303	brain		x
Zfp940	1.68284	1.39125	-0.888986	-0.360531	-0.973726	-0.393086	-0.457758	brain		x
Zfp287	1.64676	1.333	-0.664707	-0.564419	-1.26969	-0.347988	-0.132955	brain		x
Zfp458	1.7069	1.34211	-0.751153	-0.310623	-1.10645	-0.519153	-0.361627	brain		x
Nr2e1	2.43321	-0.130922	-0.478745	-0.476563	-0.47756	-0.429987	-0.439431	brain	x
Npas2	1.96048	-0.755971	1.09276	-0.428086	-0.538695	-0.538014	-0.79247	brain	x
Isl1	2.39358	0.0949689	-0.391023	-0.491781	-0.596859	-0.53459	-0.474301	brain	x
Zfp712	1.55743	1.43958	-0.525742	-0.470519	-1.33518	-0.329339	-0.336228	brain		x
Hivep3	2.09132	0.77295	-0.614248	-0.787152	-0.87026	-0.518881	-0.0737272	brain	x
Zfp418	1.4977	1.29398	-0.900374	0.173778	-1.4259	-0.365292	-0.273898	brain	x
Npas4	1.97592	1.08135	-0.410341	-0.723636	-0.671262	-0.626602	-0.625433	brain	x
Zbtb49	1.25909	1.12071	-1.23832	-0.589335	-1.38689	0.472474	0.362267	brain		x
Sumo2	1.63245	-0.943609	-1.12409	0.368208	-0.929574	-0.086847	1.08346	brain	x
Nhlh1	1.69211	1.46423	-0.63723	-0.635285	-0.635714	-0.630953	-0.617164	brain	x
Zfp174	1.59661	0.924738	-1.28054	-0.70245	0.483219	0.0838352	-1.10542	brain		x
Zfp112	1.2543	0.999265	0.628467	-0.783312	-1.68678	0.288786	-0.700729	brain		x
Sox3	1.83131	1.16132	-0.556177	-0.918878	-0.921006	-0.540954	-0.0556151	brain	x
Zfp169	1.62215	1.34151	-0.513677	-0.16497	-1.03383	-1.08731	-0.163881	brain		x
Six3	1.92938	1.1664	-0.62393	-0.6245	-0.621228	-0.620453	-0.605667	brain	x
Npas1	1.99817	1.04913	-0.661535	-0.659782	-0.659653	-0.655706	-0.410623	brain	x
Dlx6	2.436	-0.267355	-0.477461	-0.495135	-0.495932	-0.473055	-0.227065	brain	x
Zfp455	0.987611	0.470549	-1.03893	0.59174	-1.83764	0.985643	-0.158974	brain		x
Zc3h12b	1.51791	1.06915	-0.819546	-0.345349	-1.63769	0.276113	-0.0605851	brain		x
Sp9	2.40229	0.0675579	-0.519823	-0.519438	-0.513492	-0.4482	-0.468892	brain	x
Otx1	1.82547	1.30364	-0.618614	-0.668529	-0.666025	-0.630027	-0.54592	brain	x
Mzf1	1.85198	0.914162	-0.957202	-0.502604	-1.24968	-0.0623857	0.00572815	brain	x
Zfp879	1.46083	0.947399	-0.665525	-0.429446	-1.60232	0.749448	-0.460395	brain		x
Dmrta2	2.35095	0.0507704	-0.670391	-0.631725	-0.710384	-0.0504181	-0.3388	brain	x
Zfp493	1.40682	1.35407	-0.549365	0.218697	-1.53538	-0.247442	-0.647398	brain		x
Rorb	1.96852	1.10579	-0.564377	-0.620487	-0.686607	-0.557997	-0.644846	brain	x
Tfap2c	2.41253	-0.50182	-0.552938	-0.518772	-0.559613	-0.160067	-0.119316	brain	x
Egr2	1.67932	-0.841564	-0.0557845	-0.815223	-1.0657	-0.180043	1.279	brain	x
Tdg	1.72726	1.27237	-1.00051	-0.317854	-0.768122	-0.076658	-0.836488	brain	x
Pgr	1.54365	1.28965	-1.11368	-0.0782099	-1.1634	0.107291	-0.585295	brain	x
Vax1	2.43787	-0.178679	-0.469882	-0.474201	-0.475671	-0.437311	-0.402125	brain	x
Prdm12	1.6303	1.52992	-0.653617	-0.650074	-0.652112	-0.625565	-0.578852	brain	x
Trp73	2.40724	0.00568086	-0.531185	-0.457411	-0.621829	-0.451741	-0.350757	brain	x
Sp8	2.41874	-0.0228089	-0.490946	-0.490766	-0.490951	-0.465257	-0.458015	brain	x
Fezf1	2.42079	-0.0350468	-0.485646	-0.478727	-0.478341	-0.47513	-0.467903	brain	x
Barx2	1.27834	1.09961	-1.06381	-0.934355	-1.20862	-0.00256836	0.831403	brain	x
Fosb	2.28797	-0.40652	0.104397	-0.811188	-0.951209	-0.0868323	-0.13662	brain	x
Dmrt3	1.89764	-0.620919	-0.538624	-0.687345	-0.718828	-0.535153	1.20323	brain	x
Adnp	1.36798	0.0597754	-1.41985	-0.981688	-0.626068	0.313272	1.28657	brain	x
Neurod4	1.73537	1.41522	-0.635425	-0.637804	-0.636812	-0.625716	-0.614837	brain	x
Gbx1	2.40411	0.00497695	-0.587687	-0.512629	-0.600344	-0.372973	-0.335456	brain	x
Gsx2	2.44871	-0.376172	-0.429658	-0.429249	-0.428125	-0.4217	-0.363802	brain	x
Tbx15	1.83817	1.10751	-0.279638	-0.847936	-1.03832	-0.717927	-0.0618591	brain	x
Alx3	2.29202	-0.145526	-0.508678	-0.689722	-0.765735	-0.531644	0.349285	brain	x
Zfp831	2.3217	-0.600912	-0.576203	-0.686756	-0.27684	-0.509999	0.329015	brain	x
Nkx2-3	2.36485	-0.250548	-0.551901	-0.63138	-0.387141	-0.686494	0.142617	brain	x
Hmx3	1.57316	1.40078	-0.74944	-0.619336	-0.916977	-0.863767	0.175589	brain	x
Bsx	1.74035	1.40926	-0.643418	-0.639292	-0.640978	-0.623065	-0.602854	brain	x
Zfp82	1.70953	1.32322	-0.809339	-0.506095	-1.10815	-0.273801	-0.335364	brain	x
Insm2	1.86898	1.10797	-0.816909	0.0224221	-0.828233	-0.611837	-0.742395	brain	x
Six6	2.27938	0.452424	-0.650014	-0.649783	-0.638628	-0.523984	-0.269399	brain	x
Pou2f1	1.805	0.195673	-1.03646	-1.09987	-0.315333	-0.55508	1.00607	brain	x
Pax4	1.61718	0.237827	-0.827872	-0.829243	-0.788329	-0.743864	1.3343	brain	x
Ddx5	1.16913	1.29557	-0.203596	0.323139	0.160338	-1.28096	-1.46362	cerebellum	x
Ddx17	0.653875	1.02657	0.1327	0.850942	-1.74788	0.348767	-1.26497	cerebellum		x
Ywhab	1.46022	1.54359	-0.303745	-0.0336071	-0.828037	-0.829376	-1.00905	cerebellum	x
Tcf25	1.22426	1.85742	-0.340179	-0.599506	-0.617988	-0.633899	-0.890112	cerebellum		x
Ctbp1	0.973832	1.4204	0.521774	-0.192115	-0.136763	-0.869511	-1.71762	cerebellum	x
Rnf14	1.26017	1.7021	0.0656164	-0.563857	-0.487713	-0.958136	-1.01818	cerebellum		x
Ppp2ca	1.17176	1.49719	0.27998	-0.269829	-0.161299	-1.12018	-1.39763	cerebellum	x
Zc3h15	0.663115	1.14634	-1.93948	-0.384855	1.04887	-0.483524	-0.0504688	cerebellum		x
Yeats4	0.887209	1.12035	-1.33385	-1.08638	0.803754	-0.994237	0.603142	cerebellum	x
Zfp445	1.4399	1.59502	-0.144445	-0.386118	-0.77294	-0.62458	-1.10684	cerebellum		x
Max	0.849791	1.29185	-1.11022	-0.693007	1.05305	-0.0557631	-1.3357	cerebellum	x
Pcbp4	1.24651	1.79547	-0.397674	-0.307638	-1.05701	-0.76962	-0.510041	cerebellum		x
Sirt2	1.16344	1.88102	-0.425622	-0.849421	-0.827515	-0.667359	-0.274536	cerebellum	x
Id4	1.23136	1.81373	-0.837345	-0.173574	-0.913209	-0.578422	-0.542537	cerebellum	x
Fbxw11	0.998846	1.2092	0.172455	0.892737	-1.38781	-0.872071	-1.01336	cerebellum	x
Trib2	0.247153	1.32157	0.14179	-0.215359	-2.18366	0.589729	0.0987751	cerebellum	x
Deaf1	1.3214	1.72409	-0.820541	-0.387961	-1.06313	-0.268691	-0.505157	cerebellum	x
Kat5	1.23449	1.60091	-1.14233	-0.641907	-0.945354	-0.438182	0.332383	cerebellum	x
Tceb1	0.95395	1.37613	0.740084	-0.771769	0.161734	-1.21232	-1.24781	cerebellum		x
Bhlhb9	1.11925	1.68231	0.30808	-0.879793	-0.973488	-0.233662	-1.02269	cerebellum		x
Atf6b	1.13256	1.21396	-1.42196	-0.251763	-1.30532	0.672874	-0.0403463	cerebellum	x
Cdk5	1.39934	1.61424	-0.858118	-0.681612	-1.05996	-0.0929873	-0.3209	cerebellum	x
Paxbp1	1.06138	1.87674	-1.00869	-0.910072	-0.435363	-0.0222203	-0.56178	cerebellum	x
Rere	0.436343	1.0908	-0.476327	0.630863	-2.18326	0.477143	0.0244445	cerebellum	x
Trim32	1.46884	1.61667	-0.62594	-0.502636	-1.08001	-0.567924	-0.309003	cerebellum	x
Ice1	1.32005	1.67829	-0.0549302	-0.526618	-1.16102	-0.518292	-0.737484	cerebellum		x
Zfp512	1.32089	1.6568	-0.510039	-0.706165	-1.26738	-0.13955	-0.354559	cerebellum		x
Leo1	0.0722417	1.55486	-0.809633	-0.860297	-1.01175	-0.367661	1.42224	cerebellum		x
Gsk3b	1.46913	1.49993	-0.164462	-0.253661	-1.30132	-0.739404	-0.510214	cerebellum	x
Zbtb12	1.38362	1.62551	-0.879338	-0.182853	-1.11923	-0.269996	-0.55772	cerebellum		x
Zfp385a	0.526393	1.36873	-1.05416	-1.03754	-0.0335098	-1.03259	1.26268	cerebellum	x
Mapk9	1.09751	1.94568	-0.395725	-0.911196	-0.476263	-0.66382	-0.596187	cerebellum	x
Zfp219	0.19882	1.39215	-0.487227	-0.0214213	-1.81378	-0.417598	1.14906	cerebellum		x
Med30	-0.302748	1.07675	0.838244	-0.715335	0.833746	0.216766	-1.94743	cerebellum	x
Pspc1	1.20251	1.34929	-1.05067	-0.965934	-1.14276	-0.017138	0.624695	cerebellum		x
Prmt2	1.27337	1.78839	-0.509032	-0.673846	-1.06198	-0.355717	-0.461182	cerebellum	x
Hdac11	1.09378	1.94028	-0.765964	-0.815815	-0.267345	-0.673704	-0.511233	cerebellum	x
Ralgapa1	1.22989	1.34157	0.559839	-0.397435	-1.58145	-0.736152	-0.416256	cerebellum	x
Ube2n	1.12019	1.93473	-0.396826	-0.499235	-0.765594	-0.835444	-0.557825	cerebellum	x
Champ1	0.993	1.0666	-1.72004	0.00450983	-1.18863	0.694571	0.149981	cerebellum		x
Zic1	0.589915	2.24582	-0.569151	-0.570396	-0.567023	-0.566186	-0.562975	cerebellum	x
Smarcd3	1.29669	1.32345	0.631783	-0.837039	-1.38924	-0.437634	-0.588012	cerebellum	x
Gtf2h5	1.24461	1.28278	0.274717	-0.481212	0.209308	-0.909004	-1.6212	cerebellum	x
Pcgf6	0.271149	1.25755	-2.12789	-0.194255	-0.348979	0.520906	0.621512	cerebellum	x
E4f1	1.02309	1.79745	-1.0283	-1.20307	0.058191	-0.274913	-0.372444	cerebellum	x
Dapk3	1.17513	1.47076	-0.344303	-1.68342	-0.456833	0.294677	-0.456015	cerebellum		x
Cipc	1.0412	1.36954	0.994093	-0.543136	-0.823106	-0.990937	-1.04766	cerebellum	x
Sall2	0.909563	1.70839	-0.950646	0.447351	-1.33846	-0.218493	-0.557698	cerebellum	x
Mecp2	1.39606	1.59217	0.0494919	-0.399449	-0.930521	-0.731532	-0.976217	cerebellum	x
Ebf3	-0.386668	2.44081	-0.249115	-0.396072	-0.557158	-0.405747	-0.446048	cerebellum	x
Zhx1	1.20949	1.26223	-1.56327	0.633966	-0.131276	-0.499027	-0.912103	cerebellum		x
Zfp335	1.28941	1.57136	-1.09233	-0.976066	-0.580744	-0.531666	0.320044	cerebellum	x
Scaper	1.18445	1.41475	-0.55524	-0.941831	-1.43599	-0.208857	0.542718	cerebellum		x
Pkd1	0.510923	1.07522	0.436324	-0.509787	-2.15305	0.702239	-0.0618629	cerebellum	x
Zfp580	1.30995	1.60802	-0.863446	-0.651647	-1.22987	-0.0696428	-0.103359	cerebellum		x
Foxk1	0.425069	1.31404	-0.228661	0.245167	-2.18106	0.470292	-0.0448488	cerebellum	x
Pbx3	0.382828	2.26481	-0.479917	-0.527773	-0.916372	-0.123372	-0.600205	cerebellum	x
Zfp346	0.209656	0.956892	0.300064	-1.11659	-1.8704	0.917424	0.602949	cerebellum		x
L3mbtl3	1.09704	1.67689	-0.640288	-0.405422	-1.3666	0.307675	-0.669295	cerebellum	x
Hivep1	1.30109	1.44117	-0.355379	-0.157577	-1.69751	-0.0983835	-0.433409	cerebellum		x
Hey1	1.00783	1.14008	0.210634	0.77763	-1.70908	-0.494242	-0.932844	cerebellum	x
Camta1	1.01312	1.82543	0.306261	-0.794937	-0.966365	-0.580512	-0.803001	cerebellum	x
Meis3	1.40616	1.67893	-0.670125	-0.622105	-0.996752	-0.228604	-0.567502	cerebellum		x
Rfxap	1.17388	1.88504	-0.451531	-0.856256	-0.58105	-0.351133	-0.818947	cerebellum		x
Olig1	1.20003	1.9055	-0.627902	-0.625206	-0.614598	-0.620924	-0.616902	cerebellum	x
Tcf7l2	0.00901223	2.41269	-0.449237	-0.455596	-0.471283	-0.503834	-0.541754	cerebellum	x
Zfp160	0.598032	0.926027	0.541095	0.312818	-1.49474	0.735223	-1.61845	cerebellum	x
Neurod1	0.385384	2.32092	-0.542996	-0.543002	-0.540965	-0.541691	-0.537646	cerebellum	x
Purg	1.36521	1.63198	-0.610729	-0.409476	-1.27907	-0.186777	-0.511139	cerebellum		x
Zgpat	1.18939	1.86294	-0.536201	-0.456787	-0.894335	-0.317778	-0.847234	cerebellum		x
Brpf1	0.0225634	1.3224	-1.92282	0.0762614	-0.0354177	-0.568827	1.10584	cerebellum	x
Tfap2b	-0.509732	2.34879	-0.555963	0.2905	-0.556353	-0.470007	-0.547231	cerebellum	x
Smarcal1	0.992376	1.50329	0.405981	-0.703915	-1.56238	0.157778	-0.793127	cerebellum	x
Scrt1	1.43994	1.71047	-0.663448	-0.661493	-0.662521	-0.644683	-0.51826	cerebellum		x
Zfp426	1.30694	1.33382	-1.23089	0.107954	-1.40501	-0.0029963	-0.109816	cerebellum		x
Tada2b	0.335235	0.652103	0.361745	0.0209361	0.5007	-2.40685	0.536133	cerebellum		x
Zfp414	1.20315	1.57796	-0.973493	-0.897572	-1.05724	0.37408	-0.226878	cerebellum		x
Zfp612	1.26465	1.80116	-0.364131	-0.815665	-0.838949	-0.292708	-0.75436	cerebellum		x
Zfp788	1.21905	1.65372	-0.70466	-0.0713851	-1.34843	-0.0747878	-0.673506	cerebellum		x
Zbtb4	0.962738	1.58573	0.636582	-0.692923	-1.36351	-0.266658	-0.861956	cerebellum	x
Snapc4	1.37197	1.38731	-1.18324	-0.785419	-1.06665	0.125638	0.150383	cerebellum		x
Zfpm2	-0.255695	1.1824	0.881939	-1.26008	-1.59582	0.718431	0.328826	cerebellum	x
Hmbox1	1.17365	1.34849	0.0232618	0.431828	-1.56668	-0.415625	-0.99492	cerebellum		x
Zfp521	0.0367069	1.89324	0.636392	-0.381366	-1.57126	0.0146169	-0.628321	cerebellum		x
Pura	1.38171	1.5809	-0.0870572	-0.140219	-0.789691	-0.817889	-1.12776	cerebellum	x
Zfp329	1.02232	1.52304	-0.345902	0.158942	-1.8113	-0.100563	-0.446539	cerebellum		x
Zic2	0.733859	2.18188	-0.591128	-0.59197	-0.590516	-0.576758	-0.565366	cerebellum	x
Esrrg	-0.190141	1.37247	0.845514	1.07454	-0.994093	-1.05209	-1.05619	cerebellum	x
Lmo1	1.03943	1.98692	-0.742419	-0.600095	-0.788081	-0.309725	-0.586031	cerebellum	x
Zfp9	0.866233	1.28529	-0.0723068	-1.09321	-1.73572	0.602425	0.147285	cerebellum		x
Zfp444	1.1231	1.21556	-2.00959	-0.055666	0.216381	-0.0824943	-0.407292	cerebellum		x
Cbx4	1.13573	1.59266	-0.50164	-1.35611	-1.01668	-0.0658476	0.211889	cerebellum	x
Tox3	1.26588	1.34499	0.412798	0.113997	-1.30253	-0.806432	-1.0287	cerebellum		x
Smad1	1.30098	1.58243	-0.207563	-0.157202	-1.26386	-0.20846	-1.04632	cerebellum	x
Nkap	-0.379051	1.46368	0.467284	0.89306	-0.603732	-0.0155017	-1.82574	cerebellum	x
Brwd1	0.975085	1.43384	0.354323	-0.349374	-1.89837	-0.190546	-0.324959	cerebellum	x
Nkrf	1.28147	1.7746	-0.98538	-0.664209	-0.506701	-0.190156	-0.709626	cerebellum	x
Runx1t1	1.07824	1.96947	-0.505302	-0.891104	-0.537034	-0.557015	-0.557249	cerebellum	x
Zbtb5	1.32001	1.54955	-0.984017	-0.396818	-1.17733	-0.540493	0.229105	cerebellum		x
Zfp14	1.23407	1.48932	0.136224	-0.751434	-1.42139	0.114658	-0.801443	cerebellum	x
Lhx9	-0.23918	2.11606	-0.851893	-0.849456	-0.847935	0.145508	0.526895	cerebellum	x
Lhx1	-0.529071	1.77916	-0.769293	1.34552	-0.768358	-0.563841	-0.494115	cerebellum	x
Zscan18	1.06138	1.52689	-0.858307	-0.77973	-1.37365	-0.120584	0.544003	cerebellum		x
Zc3h8	0.252647	1.97193	-0.11021	-1.36165	-0.67457	-0.640467	0.562317	cerebellum		x
Zfp790	1.17909	1.24848	0.556222	0.0865454	-1.28277	-0.398311	-1.38925	cerebellum		x
Zfp423	0.397305	1.92312	-0.883893	-0.345613	-1.43706	-0.0698027	0.415946	cerebellum	x
Zbtb11	1.11463	1.54746	-1.11374	-0.473756	0.635423	-0.981963	-0.728057	cerebellum	x
Cbfa2t3	0.933118	1.82892	-0.149079	-1.14014	-0.969115	-0.696922	0.193216	cerebellum	x
Zfp606	0.952792	1.36685	0.0021201	0.0977185	-1.89803	0.227071	-0.748519	cerebellum		x
Zfp2	1.49066	1.60386	-0.650523	-0.303491	-0.921001	-0.387929	-0.831581	cerebellum		x
Jdp2	1.33902	1.49652	0.161503	-0.563648	-1.42885	-0.305431	-0.699116	cerebellum	x
Tox2	0.895705	1.78121	-0.779167	-0.944146	-0.968598	0.549816	-0.534816	cerebellum	x
Zfp711	1.19541	1.50579	-0.840977	-0.615122	-1.47591	0.0346463	0.196164	cerebellum		x
Rptor	1.03572	1.21089	1.0211	-0.363297	-1.52233	-0.774262	-0.607815	cerebellum	x
Irx2	-0.608341	2.29311	0.144663	0.157536	-0.742822	-0.628285	-0.615864	cerebellum	x
Zfp282	1.35993	1.39693	-0.763694	0.00305768	-1.54012	0.0364793	-0.492586	cerebellum		x
Zkscan2	1.33353	1.75898	-0.702924	-0.645846	-0.933832	-0.314311	-0.495601	cerebellum		x
Prmt6	0.817198	1.05691	-1.2865	0.633543	-1.61601	0.681802	-0.286941	cerebellum	x
Rora	-0.191363	1.87532	-0.59556	-0.422946	1.13265	-0.981111	-0.816996	cerebellum	x
Zfp641	0.225101	1.91546	-0.369093	-0.499056	-1.67717	0.191732	0.213031	cerebellum	x
Zfp748	0.729025	0.972668	-1.22957	0.723385	-1.81404	0.36056	0.257976	cerebellum		x
Dpf3	-0.573836	2.14668	0.245685	-1.02926	-0.808393	0.389748	-0.370622	cerebellum		x
Etv1	0.750462	2.01426	0.197668	-0.543136	-1.03228	-0.788479	-0.598493	cerebellum	x
Irx1	-0.620062	2.04009	-0.00661462	0.856617	-0.793113	-0.733216	-0.7437	cerebellum		x
Otx2	0.0370353	2.40674	-0.525797	-0.526098	-0.523019	-0.40313	-0.465734	cerebellum	x
Zfp235	1.36424	1.46869	-0.641276	-0.231089	-1.3469	0.200473	-0.81414	cerebellum		x
Zfp74	1.31312	1.33743	-0.261059	-0.332701	-1.7077	0.232258	-0.581349	cerebellum		x
Shox2	-0.229924	2.42792	-0.181892	-0.525827	-0.525022	-0.507822	-0.457431	cerebellum	x
Myt1	1.48737	1.67078	-0.647246	-0.629787	-0.651807	-0.62502	-0.604289	cerebellum	x
Lcorl	1.36085	1.65287	-0.569087	-0.127169	-1.17267	-0.421339	-0.723458	cerebellum		x
Olig2	1.4916	1.6672	-0.633514	-0.633397	-0.630885	-0.631005	-0.629991	cerebellum
Ebf1	0.165504	2.14998	0.110827	-0.152026	-1.2564	-0.83927	-0.178616	cerebellum	x
Zfp420	1.29754	1.64504	-0.78721	-0.294755	-1.25188	-0.0294304	-0.579301	cerebellum		x
Ikzf4	1.08807	1.94941	-0.762565	-0.650915	-0.836175	-0.369659	-0.41817	cerebellum	x
Irx5	-0.981747	1.77315	0.545011	-0.588287	-1.10105	0.874468	-0.521545	cerebellum	x
Zfp202	0.662741	1.07408	-0.657073	-0.222801	-2.04608	0.467483	0.721648	cerebellum		x
Zfhx2	1.0676	1.91812	-0.735754	-0.51106	-0.889689	-0.76105	-0.0881703	cerebellum	x
Hes5	1.49028	1.65985	-0.710401	-0.541644	-0.712255	-0.681066	-0.504757	cerebellum	x
Zfhx4	0.412586	2.2766	-0.742523	-0.797913	-0.303029	-0.354234	-0.491486	cerebellum	x
En2	-0.399805	2.44931	-0.425851	-0.408023	-0.425136	-0.393548	-0.39695	cerebellum	x
Cbx8	1.38807	1.7155	-0.77976	-0.753028	-0.820926	-0.366074	-0.38379	cerebellum	x
Sox10	1.19766	1.88185	-0.617779	-0.693347	-0.76088	-0.697935	-0.309567	cerebellum	x
Nhlh2	0.698717	2.1984	-0.584542	-0.584254	-0.581671	-0.570195	-0.576459	cerebellum	x
Zfp446	-0.0120641	1.64261	-1.18859	-0.204084	-1.36112	0.988115	0.135139	cerebellum		x
Zfp583	1.04742	1.1606	-1.10929	-0.78861	-1.43788	0.569259	0.558502	cerebellum		x
Zfp64	0.990867	1.73407	-1.5383	-0.482674	-0.39051	0.167489	-0.480937	cerebellum		x
Npas3	0.746823	2.16128	-0.645582	-0.62666	-0.725298	-0.352762	-0.557802	cerebellum	x
Zfp759	0.805824	1.41275	0.869206	-0.137938	-1.4809	-1.12707	-0.341875	cerebellum		x
Zfhx3	0.125367	2.33876	-0.536348	-0.344966	-0.931457	-0.207175	-0.444177	cerebellum	x
Foxp2	0.703731	2.17485	-0.3332	-0.657355	-0.697468	-0.460263	-0.730298	cerebellum	x
Rfx4	0.443824	1.63995	-0.834036	-0.82259	-0.800954	-0.82055	1.19436	cerebellum	x
Nrg1	1.14846	1.20427	-0.774064	-0.826105	-1.16155	-0.666229	1.07521	cerebellum	x
Zfp354a	0.799563	1.21998	-1.16421	1.06833	-1.45342	0.0411334	-0.511379	cerebellum		x
Nrip2	0.0142955	1.34764	-1.30612	0.587338	-1.04452	1.19093	-0.789563	cerebellum	x
Pou2f2	1.08945	1.95264	-0.755848	-0.739942	-0.56444	-0.692004	-0.289857	cerebellum	x
Zfp248	0.588111	1.58126	-0.776082	-0.192423	-1.77981	0.588727	-0.00978369	cerebellum		x
Lef1	-0.368287	1.81322	-1.07337	-0.100891	-1.34424	0.412156	0.661411	cerebellum	x
Pou3f4	1.05055	2.00634	-0.614902	-0.617304	-0.629154	-0.572205	-0.623322	cerebellum	x
Zfp385b	0.577134	1.38261	-1.61591	-1.29451	0.376594	0.57145	0.0026328	cerebellum		x
Hdac8	0.886989	1.63447	-1.31043	0.14344	-0.800233	0.433506	-0.987745	cerebellum	x
Lhx5	0.039083	2.40813	-0.504251	-0.50454	-0.502081	-0.474475	-0.46187	cerebellum	x
Barhl1	-0.380303	2.44892	-0.427348	-0.427978	-0.424683	-0.370971	-0.417632	cerebellum	x
Tfap2d	0.0979088	2.39694	-0.503601	-0.504083	-0.500452	-0.485737	-0.500978	cerebellum	x
Zfp108	0.982557	1.35855	-0.962192	-0.353584	-1.50189	0.858308	-0.381749	cerebellum		x
Zfp775	1.20978	1.30408	0.690882	-0.747789	-1.0434	-0.110294	-1.30325	cerebellum		x
Ebf2	-0.468312	2.34581	0.251655	-0.557865	-0.74195	-0.347922	-0.481419	cerebellum	x
Zfp780b	1.14673	1.25915	-0.337144	0.621833	-1.59979	-0.07368	-1.0171	cerebellum		x
Unkl	1.31312	1.47143	-1.45976	-0.631326	-0.714914	-0.176081	0.197526	cerebellum		x
Zic4	1.30219	1.82862	-0.628968	-0.630096	-0.626361	-0.623079	-0.622308	cerebellum	x
Zfp398	1.41745	1.4317	-0.915201	-0.332416	-1.36994	-0.327228	0.095635	cerebellum		x
Barhl2	-0.0428847	2.42055	-0.506231	-0.506121	-0.497581	-0.469976	-0.397755	cerebellum	x
Zfp709	0.843418	1.33242	0.0938023	0.377847	-1.64982	0.256864	-1.25453	cerebellum		x
Zfp941	0.944983	2.0624	-0.710904	-0.587249	-0.674448	-0.597945	-0.436841	cerebellum		x
Zic3	1.22969	1.87802	-0.671689	-0.677555	-0.674051	-0.60672	-0.477698	cerebellum	x
St18	0.858863	2.1182	-0.615281	-0.590355	-0.615588	-0.606082	-0.549752	cerebellum	x
Sox21	1.0904	1.98086	-0.596725	-0.627168	-0.625307	-0.604323	-0.617735	cerebellum	x
L3mbtl1	0.846838	2.12117	-0.656008	-0.623597	-0.627834	-0.592359	-0.468209	cerebellum	x
Zmat4	1.42583	1.70869	-0.687183	-0.674102	-0.751735	-0.641042	-0.380449	cerebellum		x
Sox14	-0.317999	2.44728	-0.444124	-0.444547	-0.442592	-0.382466	-0.415548	cerebellum	x
Pou4f1	-0.399724	2.41794	-0.552639	-0.546749	-0.549821	-0.0868687	-0.282137	cerebellum		x
Zfp78	0.878908	1.25228	-1.03265	-0.773875	-1.29375	-0.167658	1.13674	cerebellum
Nfkbie	-1.05878	1.53839	-1.05595	0.930443	0.3585	0.401706	-1.11431	cerebellum	x
Zfp575	1.43899	1.54267	-0.937555	-0.742823	-1.03282	-0.223497	-0.0449624	cerebellum
En1	-0.392051	2.4474	-0.438324	-0.434341	-0.43637	-0.431525	-0.314793	cerebellum	x
Zic5	0.844744	2.11904	-0.648421	-0.633562	-0.647141	-0.617774	-0.416885	cerebellum		x
Pax6	1.36259	1.77979	-0.637609	-0.638207	-0.63821	-0.621829	-0.606522	cerebellum	x
Zfp773	1.55531	1.57286	-0.694327	-0.464539	-0.919049	-0.444298	-0.605957	cerebellum	x
Zfp536	1.12144	1.86044	-0.0315283	-0.578003	-0.954539	-0.831027	-0.586779	cerebellum		x
Zkscan4	1.15287	1.55104	-0.921885	-0.583509	-1.21814	0.55331	-0.533683	cerebellum		x
Otp	0.516801	2.27464	-0.565009	-0.56562	-0.560955	-0.561018	-0.538841	cerebellum	x
Zfp619	1.00855	1.78275	-0.270921	-0.0171312	-1.32876	-0.216018	-0.958474	cerebellum		x
Sp5	-0.598144	2.01267	-0.971224	-0.281992	-0.860086	0.890081	-0.191304	cerebellum	x
Pou4f2	-0.397084	2.44932	-0.419771	-0.419797	-0.417272	-0.386156	-0.409242	cerebellum	x
Sall3	1.36578	1.57606	-0.82244	0.247708	-0.953606	-0.754637	-0.658858	cerebellum	x
Zfp273	1.09027	1.4554	-0.940828	-0.0467703	-1.62713	0.313686	-0.24463	cerebellum		x
Tfap2a	-0.671935	1.99407	-0.699178	1.04367	-0.755286	-0.520296	-0.391047	cerebellum	x
Zfp786	1.49669	1.64564	-0.767004	-0.568892	-0.788531	-0.505718	-0.512183	cerebellum		x
Zfp853	0.633809	1.42234	-1.19147	-0.66414	-1.4044	0.695693	0.508172	cerebellum		x
Hdx	1.51323	1.5512	-0.490824	-0.316107	-1.16162	-0.466574	-0.629305	cerebellum		x
Tal2	-0.403033	2.44779	-0.427569	-0.38315	-0.463246	-0.433384	-0.337408	cerebellum	x
Foxf2	1.38812	1.53777	0.303143	-0.846788	-0.847631	-0.80855	-0.726073	cerebellum	x
Pax7	-0.409107	2.44579	-0.453413	-0.453847	-0.457444	-0.381413	-0.29057	cerebellum	x
Lmx1b	-0.550962	2.01129	-0.699703	1.03297	-0.714359	-0.509182	-0.570055	cerebellum	x
Nkx6-2	0.501848	2.16829	-0.756377	-0.600727	-0.771059	-0.702428	0.160452	cerebellum	x
Gbx2	1.31999	1.78927	-0.741573	-0.752759	-0.527353	-0.35665	-0.730929	cerebellum	x
Dbx1	-0.281175	2.44609	-0.438418	-0.433868	-0.437873	-0.434223	-0.420533	cerebellum	x
Zfp354b	1.21441	1.74335	-1.10932	-0.0872102	-0.390178	-0.406574	-0.964479	cerebellum		x
Pax5	-0.613849	2.28967	-0.624091	-0.651123	-0.137347	-0.638404	0.375145	cerebellum	x
Foxb1	-0.119301	2.43196	-0.47425	-0.468683	-0.471073	-0.426036	-0.472613	cerebellum	x
Nkx2-2	0.550433	2.26167	-0.56888	-0.554684	-0.569475	-0.566451	-0.552618	cerebellum	x
Lmx1a	0.116849	2.3579	-0.649767	-0.628114	-0.632604	-0.123128	-0.441132	cerebellum	x
Zfp385c	-0.465218	2.43574	-0.375203	-0.335132	-0.594208	-0.439818	-0.226158	cerebellum		x
Zfp300	0.653229	1.74362	-0.912006	-0.449621	-1.51502	0.450565	0.0292327	cerebellum		x
Dbx2	1.01069	1.89388	-0.783739	-0.771913	-0.780829	-0.737132	0.169041	cerebellum	x
Skor1	-0.219691	2.42919	-0.499238	-0.506272	-0.513456	-0.492198	-0.198333	cerebellum		x
Sebox	-0.068457	2.01617	-0.898427	-0.916475	0.697041	0.0610331	-0.890886	cerebellum		x
Pou6f2	0.509235	2.2661	-0.495877	-0.640384	-0.650787	-0.631302	-0.356981	cerebellum		x
Onecut3	0.0496864	2.40568	-0.512124	-0.516367	-0.506483	-0.485265	-0.435124	cerebellum	x
Dmbx1	-0.416927	2.43818	-0.494484	-0.495225	-0.495539	-0.303225	-0.23278	cerebellum	x
Neurog1	1.40352	1.73218	-0.685855	-0.683227	-0.679661	-0.684606	-0.402346	cerebellum	x
Pax3	-0.378484	2.44833	-0.430381	-0.434708	-0.432423	-0.424792	-0.347544	cerebellum	x
Hes3	-0.431399	2.42502	-0.49385	-0.491802	-0.491352	-0.448753	-0.0678644	cerebellum	x
Dach2	0.171877	1.98745	-1.01184	0.655679	-0.964084	-0.0418622	-0.797218	cerebellum	x
Phox2b	-0.599777	2.34332	-0.27836	0.260471	-0.635414	-0.491619	-0.598623	cerebellum	x
Hes7	0.518794	1.74751	-0.781022	-0.990571	-1.20206	-0.0883307	0.79568	cerebellum	x
Skor2	-0.358548	2.44893	-0.422459	-0.422628	-0.420858	-0.419883	-0.404557	cerebellum	x
Fev	-0.832842	1.92649	-0.721539	-0.635812	-0.78472	0.0218363	1.02659	cerebellum	x
Pou4f3	-0.413438	2.44846	-0.436218	-0.43366	-0.4295	-0.386374	-0.349274	cerebellum	x
Nkx6-1	-0.348039	2.40154	-0.551934	0.0145395	-0.613042	-0.558829	-0.34424	cerebellum	x
Tlx3	-0.421197	2.44746	-0.455464	-0.415632	-0.454778	-0.360553	-0.33984	cerebellum	x
Zfp488	0.696485	2.18163	-0.680193	-0.664035	-0.680304	-0.537905	-0.315675	cerebellum		x
Gsx1	0.99445	2.04114	-0.619129	-0.619129	-0.611531	-0.616933	-0.568865	cerebellum	x
Atoh7	-0.161938	2.43531	-0.501976	-0.470109	-0.377137	-0.482305	-0.441841	cerebellum	x
Zfp92	1.20355	1.86994	-0.772403	-0.710065	-0.788174	-0.473798	-0.329054	cerebellum	x
Irx6	-0.387716	2.42513	-0.0873552	-0.493591	-0.561476	-0.420969	-0.474021	cerebellum	x
Lbx1	-0.394761	2.44855	-0.416474	-0.421039	-0.437929	-0.348345	-0.430006	cerebellum	x
Zfp804b	1.45672	1.69532	-0.553087	-0.714832	-0.603547	-0.603041	-0.677531	cerebellum		x
Bhlha9	0.947823	2.02311	-0.771018	-0.468103	-0.87155	-0.61104	-0.249219	cerebellum	x
Bhlhe23	-0.281936	2.44504	-0.455383	-0.454146	-0.452543	-0.439708	-0.361321	cerebellum	x
Evx2	-0.382033	2.44923	-0.419519	-0.418875	-0.420677	-0.417525	-0.390602	cerebellum	x
Helt	1.14531	1.54141	-0.641846	-0.931461	-0.905202	-0.876008	0.667798	cerebellum	x
Nkx2-4	0.383763	1.75618	-1.02352	-1.0205	-0.943134	-0.0406941	0.887907	cerebellum		x
Spdef	0.259883	2.01459	-0.509057	-0.870149	-1.11962	-0.42581	0.65016	cerebellum	x
Vsx2	-0.349322	2.44056	-0.497558	-0.493415	-0.496801	-0.330972	-0.272494	cerebellum	x
Atoh1	-0.359656	2.44884	-0.426231	-0.422893	-0.433629	-0.410626	-0.395806	cerebellum	x
Pitx3	-0.683393	2.35892	-0.0926558	-0.585944	-0.72155	-0.307996	0.0326192	cerebellum	x
Olig3	1.32251	1.76449	-0.780191	-0.795311	-0.795311	-0.418711	-0.297474	cerebellum	x
Evx1	-0.544242	2.30662	-0.586599	-0.601496	-0.600417	0.410916	-0.384781	cerebellum	x
Foxr2	1.23938	1.83085	-0.784115	-0.709456	-0.820592	-0.509564	-0.246494	cerebellum		x
Msx3	0.986276	2.03919	-0.674878	-0.671188	-0.66782	-0.454008	-0.557575	cerebellum		x
Prrxl1	-0.37295	2.44596	-0.444454	-0.326292	-0.500832	-0.433986	-0.367445	cerebellum	x
Isl2	-0.775801	2.09552	-0.499503	-0.920136	-0.742062	0.474109	0.367869	cerebellum	x
Foxn4	-0.350313	2.08602	-0.278364	-0.93816	-0.958394	-0.306318	0.745527	cerebellum	x
Ferd3l	-0.239711	2.44358	-0.442101	-0.442101	-0.435467	-0.442101	-0.442101	cerebellum	x
Foxd3	-0.788591	2.21392	0.406432	-0.395113	-1.03542	-0.238062	-0.163167	cerebellum	x
Nkx1-1	-0.593294	1.98226	-0.65819	-0.654873	-0.617417	-0.544338	1.08586	cerebellum	x
Pitx1	-0.63966	2.14069	-0.914719	-0.199907	-0.794559	-0.25254	0.660698	cerebellum	x
Prdm13	0.535482	2.26106	-0.611343	-0.611911	-0.608585	-0.390234	-0.574471	cerebellum	x
Rax	0.862331	2.05281	-0.686141	-0.710246	-0.747734	-0.710132	-0.0608927	cerebellum	x
Lhx4	-0.512572	2.37166	-0.558866	-0.552662	-0.566962	-0.370464	0.189868	cerebellum	x
Foxb2	0.683969	2.19443	-0.634049	-0.645113	-0.609051	-0.631627	-0.358562	cerebellum		x
Lhx3	-0.0299306	2.00444	-0.741125	-0.76715	-0.766376	-0.628123	0.928269	cerebellum	x
Nkx1-2	-0.493397	2.37201	-0.512266	-0.524008	-0.57763	-0.467348	0.202641	cerebellum	x
Nrl	0.575725	2.24883	-0.602125	-0.631705	-0.570912	-0.553168	-0.466646	cerebellum	x
Ptf1a	-0.214874	2.44038	-0.482097	-0.45479	-0.48359	-0.42718	-0.377851	cerebellum	x
Nkx2-9	0.286302	2.32992	-0.586664	-0.656424	-0.656424	-0.473872	-0.242841	cerebellum	x
Nkx6-3	-0.28569	2.29431	-0.516721	0.290902	-0.682821	-0.89034	-0.20964	cerebellum	x
Crx	0.675132	2.17088	-0.640957	-0.676718	-0.667891	-0.700825	-0.159619	cerebellum	x
Foxd4	-0.437983	2.41645	-0.645177	-0.382188	-0.42564	-0.471787	-0.0536714	cerebellum		x
Ankrd33	-0.641325	1.9725	-0.800444	0.0321901	-1.2135	-0.105983	0.756558	cerebellum		x
Pou1f1	1.52286	1.62566	-0.577505	-0.616322	-0.83556	-0.545661	-0.573468	cerebellum	x
Foxi2	-0.175239	2.34781	-0.641219	-0.364047	-0.594422	-0.731386	0.158503	cerebellum	x
Aes	-0.414125	-0.0843082	2.211	-0.859158	0.456313	-0.401067	-0.908653	heart	x
Ybx1	0.611316	0.0660068	1.21635	0.378981	-0.940509	-1.9363	0.60415	heart	x
Pcbp2	-1.46204	-1.44162	1.11282	1.11197	-0.0610285	0.243685	0.496214	heart	x
Gnas	-0.0294664	0.877618	1.80151	-0.0560794	-1.5413	-0.366289	-0.685995	heart	x
Bag1	-1.20097	-1.27874	1.23127	0.185833	0.593732	-0.742667	1.21155	heart	x
Fhl2	-0.434934	-0.452419	2.44709	-0.328461	-0.466128	-0.38242	-0.382731	heart	x
Ube2b	-0.172791	-0.495975	2.34068	-0.680916	0.152192	-0.800844	-0.342348	heart	x
Akt1	0.302921	0.0414211	2.00479	-0.499319	-1.55952	0.141044	-0.431335	heart	x
Ilk	-1.18797	-1.13033	1.94004	0.0611969	-0.340269	0.654072	0.00326297	heart	x
Plagl1	-1.04029	-1.12063	1.6396	-0.244108	-0.806573	0.667732	0.904267	heart	x
Gtf2i	-0.336806	-0.120652	1.3875	1.14258	-1.87079	0.145221	-0.347048	heart	x
Nfe2l1	-0.308057	-0.132078	2.31682	-0.199756	-1.07984	-0.0379819	-0.559112	heart	x
Cbx5	0.540408	0.455112	0.863115	0.677383	0.562141	-1.85051	-1.24765	heart	x
Spop	-0.0077616	0.206822	1.93679	-0.507324	0.566149	-0.765824	-1.42885	heart	x
Hopx	-0.428655	-0.247566	2.43863	-0.452804	-0.292276	-0.51628	-0.501048	heart	x
Zfp106	-0.282847	-0.442321	2.413	-0.0488207	-0.510531	-0.59624	-0.532236	heart	x
Mef2a	-0.150889	-0.302098	2.41203	-0.465886	-0.765729	-0.356609	-0.370822	heart	x
Hif1a	-0.494514	-0.0276342	1.87559	0.716072	-1.59976	-0.0697715	-0.399984	heart	x
Egln1	-0.184336	-0.211926	2.41125	-0.287656	-0.486181	-0.526613	-0.714534	heart	x
Raf1	0.788419	0.556334	1.1947	-0.728836	0.774638	-1.00231	-1.58294	heart	x
Tpr	-0.50408	-0.981114	1.78332	-0.285574	1.03429	-1.19568	0.148842	heart		x
Purb	0.826538	0.583384	1.28375	0.658155	-1.10493	-0.849421	-1.39747	heart		x
Prkrir	-0.293141	-0.311891	1.84023	1.09379	-0.729896	-0.339848	-1.25925	heart		x
Kcmf1	-1.02013	-0.928388	1.4461	-0.557182	0.523861	-0.799333	1.33507	heart		x
Maf1	0.68934	-0.0783636	1.63413	0.446763	-1.40876	0.00686311	-1.28997	heart	x
Calcoco1	-0.245917	-0.859519	2.13809	-0.376338	-1.12949	0.460201	0.0129802	heart	x
Gata4	-0.928758	-0.928652	1.50427	-0.919586	-0.584666	0.705353	1.15204	heart	x
Mef2d	0.548235	-0.104832	2.17914	-0.779698	-0.977132	-0.398663	-0.467053	heart	x
Flii	-0.570034	-0.182817	2.2577	-0.0769507	-0.944873	0.272804	-0.755834	heart	x
Epas1	-0.82755	-0.780709	2.13754	0.332654	0.417241	-0.509769	-0.769402	heart	x
Brd7	-0.875765	-0.887358	2.13496	-0.759877	0.503037	-0.216427	0.101432	heart	x
E2f6	-0.925054	-0.812068	2.25019	-0.313521	-0.189498	-0.383968	0.373915	heart	x
Pbrm1	0.0736283	-0.580599	1.50178	0.648215	0.884874	-1.30772	-1.22017	heart	x
Snapc5	-0.934865	-0.797519	1.85913	-0.0628471	1.13833	-0.526287	-0.675943	heart		x
Lrrfip2	-0.653106	-0.444489	2.14906	-0.776566	-0.425473	-0.618257	0.768832	heart		x
Irak1	-1.32377	-0.977253	1.21124	0.742763	0.449467	0.965273	-1.06773	heart	x
Kpna6	-0.343291	-0.204247	1.65213	0.165214	-1.07168	-1.30644	1.10831	heart	x
Creb3l2	-1.24943	-1.21108	1.40784	0.765525	-0.855512	0.669947	0.47271	heart	x
Rrn3	0.458179	0.543595	1.83267	0.0360116	-1.35757	-0.485138	-1.02774	heart	x
Nfic	-1.31494	-0.695543	1.39916	0.0144154	-1.14335	0.932575	0.807687	heart	x
Ets2	-0.825995	-0.805943	2.21716	0.478755	-0.237566	-0.162934	-0.663476	heart	x
Zfp91	-0.789693	-0.575823	1.28035	0.389825	1.2737	-1.62154	0.0431842	heart	x
Hbp1	-1.42851	-1.65732	0.911365	0.275613	0.707807	0.814431	0.376608	heart	x
Wwtr1	-0.882919	-1.04798	1.62498	0.602679	-1.2166	0.787981	0.131862	heart	x
Jun	0.0132368	-0.258313	1.21825	-0.678845	-1.88978	1.06618	0.529277	heart	x
Klf6	0.0491342	-0.0460902	2.26007	-0.378441	-1.23515	-0.387237	-0.262281	heart	x
Gabpa	-1.25625	-1.38634	1.53425	0.786726	0.645576	0.00800006	-0.331951	heart	x
Zfp397	0.859797	-0.0373345	1.18782	0.998164	-1.12971	-0.302564	-1.57617	heart		x
Tsc22d3	-0.834371	-0.286531	2.26644	-0.328426	0.355109	-0.299807	-0.872417	heart	x
Gatad1	-0.993125	-0.978015	1.39212	1.36837	0.273896	-1.08231	0.019066	heart		x
Tead1	-0.624546	-0.729774	2.18949	0.39742	-1.03957	0.0180301	-0.211052	heart	x
Mllt6	0.414043	0.54658	1.24609	0.297816	-2.2004	-0.13832	-0.165803	heart		x
Jup	-0.676169	-0.219848	2.19098	0.61729	-0.835606	-0.670989	-0.405658	heart	x
Zfp260	0.140341	-0.653247	1.04329	0.886897	-1.92522	0.90322	-0.395276	heart		x
Srf	-0.309595	-0.687311	2.37335	-0.311393	-0.769486	-0.329761	0.0342013	heart	x
Zfp768	-1.49861	6.4e-05	1.3686	0.47677	-1.42412	0.388003	0.689299	heart		x
Zfp768	-0.416029	-0.409209	2.4494	-0.407737	-0.388214	-0.414425	-0.413783	heart	x
Nfyc	-0.952889	-0.977187	1.75257	1.17684	0.0980255	-0.363018	-0.734341	heart		x
Hdac7	-0.489292	-0.137765	1.1751	0.367908	-2.00347	1.10062	-0.0130972	heart	x
Tgfb1i1	-0.898174	-0.915518	1.62324	-0.286834	-0.934246	1.32581	0.0857255	heart	x
Slc30a9	-0.0772636	0.50014	1.42793	0.286273	0.713628	-1.26656	-1.58414	heart		x
Dnmt3a	-0.0931622	0.819368	0.851025	0.65422	-2.24977	-0.221167	0.239481	heart	x
Gata6	-0.837729	-0.834108	2.11543	-0.58552	-0.573962	0.67331	0.0425758	heart	x
Dpf2	-0.712537	-0.0114816	1.24336	-0.165306	-1.91173	0.619235	0.938468	heart		x
Lrrfip1	-0.37423	-0.519535	2.40711	-0.197492	-0.0925614	-0.605249	-0.618039	heart		x
Hif1an	-0.699446	-0.84454	2.34894	0.0363988	-0.386978	-0.34055	-0.113826	heart	x
Setd7	0.670054	0.707635	1.70068	-0.24828	-1.32989	-0.431988	-1.06821	heart	x
Med21	-1.42644	-1.4436	1.23407	-0.201858	0.372262	0.96198	0.503588	heart	x
Kat2b	-0.863642	-0.34717	1.71702	-0.254141	1.35344	-0.79253	-0.81298	heart	x
Ets1	-1.18484	-1.23181	1.76203	0.85473	-0.184905	0.315809	-0.331012	heart	x
Eya3	-0.996883	-1.71717	1.55538	0.206126	0.468425	-0.117965	0.602082	heart	x
Hmg20b	-1.31124	-1.33741	1.76208	0.276179	-0.031222	0.548798	0.0928093	heart		x
Nr1d2	-0.730357	0.255833	2.1249	0.436066	-0.502821	-0.484366	-1.09925	heart	x
Esrra	-0.327214	-0.280953	2.22965	0.440485	-0.29655	-0.848504	-0.916914	heart	x
Phb	-0.837526	-0.682065	1.87311	0.508277	0.809971	-0.755291	-0.916476	heart	x
Arnt	-1.55859	-1.47845	1.21173	0.376304	0.329571	0.700985	0.418451	heart	x
Elk3	-1.06044	-1.08691	1.75249	0.935402	-0.664899	0.448236	-0.323881	heart	x
Trim11	-0.718668	-0.682709	1.95274	-1.10453	0.304265	-0.531559	0.780458	heart	x
Stat6	-1.32881	-1.34381	1.27967	0.601944	1.04861	0.25575	-0.513352	heart	x
Zeb1	0.346801	0.552877	1.28885	-1.01872	-1.86471	0.627211	0.0676927	heart	x
Zfp46	1.13156	0.316933	1.44494	-0.458997	-1.71961	-0.125001	-0.58983	heart		x
Zfp62	1.01486	-0.629846	1.31442	0.681446	-1.35718	0.200669	-1.22436	heart		x
Nfkb1	-1.34994	-1.11218	1.91336	0.471005	0.0553366	0.176425	-0.154009	heart	x
Cited1	-0.973571	-0.904992	1.95921	-0.280997	-0.477427	-0.316118	0.993896	heart		x
Erbb2	-1.11563	-1.03897	1.26289	1.12102	-1.16918	0.558388	0.381494	heart	x
Med14	0.880677	-0.222737	1.25613	1.17663	-0.90848	-1.03597	-1.14626	heart		x
Zfp629	0.511189	0.850804	1.058	0.718463	-1.83527	-0.367072	-0.936111	heart		x
Rcor3	-0.919788	-0.0941956	1.66684	0.101534	-1.23104	-0.691033	1.16768	heart		x
Bcor	0.39272	-0.759166	1.82834	0.781283	-0.190964	-1.32104	-0.73117	heart	x
Stat3	-1.11008	-0.863171	1.53539	-0.454773	1.37963	0.223658	-0.710653	heart	x
Notch3	-0.895554	-0.239675	1.05723	0.678669	-1.91984	0.715802	0.603373	heart	x
Pcgf5	-0.845493	-0.910401	2.10875	-0.730135	0.00556668	-0.265397	0.637104	heart	x
Nfia	0.429871	-0.724864	1.8773	-0.742862	-1.38068	0.554292	-0.0130503	heart	x
Nfil3	0.190696	0.101254	1.70597	-1.01731	1.01151	-0.977159	-1.01496	heart	x
Nr4a1	1.0792	-0.356812	1.18131	-0.77523	-1.52976	-0.602734	1.00402	heart	x
Clock	0.467654	0.630554	1.93093	-0.29306	-1.07657	-0.958895	-0.70061	heart	x
Tsc22d4	-0.808257	-0.519746	2.33772	-0.539475	-0.363529	-0.355656	0.248944	heart	x
Sox18	-1.04725	-1.03818	1.89098	0.129616	-0.882712	0.522423	0.425125	heart	x
Tdrd3	0.713826	-0.048987	0.989676	0.0883407	-2.30194	0.430463	0.128625	heart		x
Cbx3	0.149016	-0.317285	1.57029	1.03773	0.132314	-1.21834	-1.35373	heart	x
Foxj2	0.129341	0.35245	1.26882	-0.68426	-2.02201	0.821162	0.134499	heart	x
Klf13	1.18874	0.33645	1.39013	-0.590932	0.188069	-1.24135	-1.27111	heart	x
Atf7ip	0.729873	0.36845	1.40745	-0.748111	-1.92012	-0.13195	0.294404	heart	x
Zfp651	0.523309	0.404406	1.84208	-0.711875	-1.56206	-0.0247587	-0.471094	heart		x
Zfp715	-0.0104518	1.02419	1.40223	-0.483039	-0.489065	0.389325	-1.83319	heart		x
Hey2	-0.423432	-0.409567	2.42637	-0.354853	-0.605297	-0.125674	-0.507544	heart	x
Nr1d1	0.771697	0.318489	1.87618	-0.69761	-0.154778	-0.919278	-1.1947	heart	x
Fer	1.0052	0.633942	1.32512	-0.506197	-1.53651	-1.08928	0.167712	heart	x
Tead3	-1.13	-1.20817	1.1547	0.433097	-1.04832	1.01305	0.785645	heart		x
Atf6	-0.559701	-0.792335	2.138	0.0356467	0.633347	-0.611162	-0.843792	heart	x
Rc3h1	-0.651682	-0.890298	1.70161	1.16842	0.251292	-1.11501	-0.464329	heart	x
Atf7	-1.13352	-1.36543	1.54295	0.397711	-0.710752	0.607448	0.661593	heart	x
Ifrd1	0.274829	0.35773	1.62843	-1.47363	0.742231	-1.12005	-0.409532	heart	x
Tsc22d2	-0.561262	0.302598	2.27865	-0.0468425	-0.753339	-0.819077	-0.400726	heart		x
Zfp827	0.494406	0.871847	0.94796	-0.110998	-2.25289	0.0870957	-0.0374222	heart		x
Tet2	0.427558	-0.189728	1.41974	1.2811	-1.3213	-0.620871	-0.9965	heart	x
Phtf2	-0.242864	-0.103725	2.41796	-0.451761	-0.599069	-0.506851	-0.513687	heart		x
Hand2	-0.624643	-0.624795	2.40989	-0.501907	-0.229486	-0.127116	-0.30194	heart	x
Hltf	-0.170296	-0.967681	1.37655	1.28103	0.521858	-0.753719	-1.28773	heart	x
Lmcd1	-0.639538	-0.61947	2.24702	0.00543292	-0.807863	0.401293	-0.586879	heart		x
Klf11	-0.964104	-0.789586	2.04542	-0.547736	-0.651523	0.705775	0.201756	heart	x
Klf2	-0.935476	-0.912312	2.25262	-0.141638	-0.383802	0.208015	-0.0874056	heart	x
Bcl6b	-0.663315	-0.792637	2.17079	0.687564	-0.712701	-0.323984	-0.365719	heart	x
Notch1	0.806774	-0.0763114	1.20463	1.17827	-1.44763	-0.935075	-0.730655	heart	x
Foxn3	0.110781	0.594504	1.993	-0.682447	-1.26214	-0.776526	0.0228346	heart	x
Elf4	-1.17023	-1.17524	1.82028	-0.203119	-0.424244	0.417313	0.73524	heart	x
Zhx2	0.591552	-0.149408	1.78276	0.612741	-1.3811	-0.498201	-0.958344	heart	x
Rfxank	-0.517362	-0.4688	2.4263	-0.391315	-0.134	-0.323115	-0.591712	heart		x
Ppard	-1.02813	-0.687052	1.65204	1.31789	0.124749	-0.552367	-0.827132	heart	x
Fli1	-0.905069	-0.960894	1.87966	0.857039	0.360169	-0.388924	-0.841976	heart	x
Rreb1	-1.46919	-1.26802	1.62619	0.59292	0.465073	0.126186	-0.0731656	heart	x
Ctnnd1	-1.0374	-1.5246	1.66659	0.760437	0.144908	0.328621	-0.338559	heart	x
Erg	-0.908983	-0.910853	2.09899	0.711628	-0.109406	-0.315139	-0.566239	heart	x
Zbtb20	1.25708	-0.334851	1.6032	0.213561	-0.655316	-0.827972	-1.2557	heart	x
Zfp672	-0.474733	-1.0275	1.87754	-0.397629	0.871826	0.251514	-1.10103	heart		x
Zfp691	-1.07281	-1.11559	2.12746	0.209958	-0.182102	-0.00136148	0.0344499	heart		x
Nkx2-5	-0.411405	-0.411759	2.44948	-0.401169	-0.409023	-0.410155	-0.405965	heart	x
Sox7	-0.629771	-0.61058	2.37215	-0.0562236	-0.706821	-0.0564101	-0.312343	heart	x
Zfp770	1.08191	0.714428	1.42097	-0.249547	-0.897918	-0.654629	-1.41522	heart		x
Nfkb2	-1.48498	-1.35716	1.4806	0.378945	0.166093	0.766195	0.0503145	heart	x
Myocd	-0.493235	-0.488454	2.44071	-0.388631	-0.493641	-0.285382	-0.29137	heart	x
Hdac9	0.533294	-0.0741741	2.21405	-0.696304	-0.774182	-0.619639	-0.583042	heart	x
Meox1	-0.790609	-0.766585	2.14734	0.594549	-0.87934	-0.114868	-0.190488	heart	x
Smad6	-1.33045	-1.34368	1.4594	0.234933	-0.219052	0.113224	1.08563	heart	x
Cdc73	-0.930814	-1.42917	1.81757	0.488072	0.498718	-0.539861	0.0954907	heart	x
Zbtb38	0.628689	0.354387	1.76711	0.351413	-1.16426	-0.947918	-0.989424	heart	x
Irx4	-0.438667	-0.307637	2.44724	-0.423923	-0.438644	-0.43305	-0.40532	heart	x
Mitf	-0.533199	-0.500472	2.37558	0.187703	-0.54115	-0.44298	-0.545481	heart	x
Zfp867	0.883058	0.721105	1.28387	-0.867034	-1.73848	0.203645	-0.486166	heart		x
Ppp1r13l	-0.68479	-0.767006	1.95545	-0.545006	-0.714361	-0.338411	1.09412	heart	x
Etv3	-0.686761	-0.601474	2.0403	0.860293	-0.760566	-0.0243971	-0.827399	heart		x
Tbx5	-0.42856	-0.428979	2.44761	-0.425219	-0.42394	-0.427508	-0.313404	heart	x
Zbtb16	0.675548	-0.383882	1.71386	-1.30193	0.40696	-1.25587	0.14532	heart	x
Tet1	0.940822	0.96243	1.17167	-0.0503358	-1.71347	-0.56133	-0.749782	heart	x
Prrx1	-0.751694	-0.731708	1.59699	-0.0985045	-1.25077	1.32904	-0.093357	heart	x
Syk	-1.00125	-1.0133	1.80391	-0.351366	1.1765	-0.206717	-0.407784	heart	x
Zfp784	-0.494315	0.51648	1.95203	-0.0503638	-0.251871	-0.0566252	-1.61533	heart		x
Notch4	-0.719816	-0.612897	2.14763	0.735334	-0.826082	-0.296584	-0.427583	heart	x
Zfp30	0.884065	0.532545	1.61629	-0.396265	-1.52073	-0.218736	-0.897172	heart	x
Ppargc1b	-0.465079	-0.0769522	2.3649	-0.00100704	-0.379285	-0.703259	-0.739318	heart	x
Tbx18	0.0039561	-0.0742558	2.35383	-0.244155	-0.749734	-0.626417	-0.663221	heart	x
Prdm16	0.940874	-0.781771	1.28592	1.15522	-1.2731	-0.579871	-0.747277	heart	x
Meox2	-0.63697	-0.609187	2.33402	0.299279	-0.619936	-0.323044	-0.44416	heart	x
Casz1	-0.548094	-0.414383	2.41066	-0.0320426	-0.625016	-0.473044	-0.318077	heart	x
Creb5	-0.123749	-0.357737	2.39936	-0.488174	-0.789381	-0.449301	-0.191015	heart	x
Atf3	-0.670228	-0.624169	2.41395	-0.277051	-0.274741	-0.182276	-0.385484	heart	x
Tfeb	-0.956806	-0.597513	2.28311	0.283637	-0.0906495	-0.434461	-0.48732	heart	x
Tax1bp3	-0.462635	-0.862321	1.99007	0.51798	-1.29807	0.304584	-0.18961	heart		x
Nr3c2	1.31622	-0.175289	1.45539	0.0985004	-0.231687	-1.12713	-1.336	heart	x
Nfatc1	-0.773036	-0.679242	2.34016	0.00165331	0.0681071	-0.451201	-0.50644	heart	x
Tcf15	-0.745788	-0.767524	2.28729	-0.112654	-0.686673	-0.250448	0.275794	heart	x
Zfp607	-1.20464	-1.60088	1.37808	0.833257	-0.2273	0.452802	0.368678	heart		x
Grhl1	-0.111301	-0.98236	1.66196	-0.397762	-0.63845	-0.902962	1.37088	heart	x
Hlx	-1.24403	-1.19396	1.41981	0.457558	1.22347	-0.125177	-0.537664	heart	x
Esrrb	-0.961516	1.09311	1.43646	0.851293	-1.06636	-0.818032	-0.53495	heart	x
Foxf1	-0.888721	-0.843928	1.605	-0.949579	1.22861	-0.575342	0.423965	heart	x
Zfp366	-0.24599	-0.261251	2.23134	0.397725	-0.993033	-0.328847	-0.799946	heart	x
Rel	-0.898646	-0.912977	2.10561	-0.846337	-0.0766421	0.3662	0.262794	heart	x
Nfatc2	-0.246382	0.0718219	2.27121	-0.160726	-1.10357	-0.720831	-0.111529	heart	x
Tead4	-1.13725	-0.522933	1.88211	0.983417	-0.912963	0.00798182	-0.300362	heart	x
Gata5	-0.953874	-0.951767	2.1356	0.310129	-0.655548	-0.155429	0.270885	heart	x
Gm22	-0.712349	-0.665088	1.67395	-0.521813	-1.32211	0.649985	0.897425	heart	x
Grhl3	-0.944534	-0.577366	2.01932	-0.0304694	-0.862277	-0.463497	0.858827	heart	x
Arid5a	-0.556124	-0.215505	2.40863	-0.49099	-0.6654	-0.38772	-0.0928917	heart	x
Ifi204	-1.04338	-1.0428	1.49087	-0.342526	1.38428	0.260528	-0.706966	heart	x
Pitx2	-0.588407	1.42385	1.67287	-0.304756	-0.883925	-0.863578	-0.45605	heart	x
Prdm6	-0.604566	0.14094	2.01687	-0.677067	-0.957889	0.804917	-0.723202	heart	x
Zc3h12a	-1.51237	-1.48374	1.18378	0.144837	0.879318	0.343532	0.444642	heart	x
Tbx4	-0.553768	-0.54086	2.37972	-0.597798	-0.614616	-0.0364194	-0.0362563	heart	x
Zfp457	-0.583581	-0.00967493	1.83491	0.639523	-0.197521	-1.68654	0.00288229	heart		x
Snai3	-1.14051	-1.26597	1.26855	-0.881633	0.201637	0.816815	1.00111	heart	x
Park2	0.584882	1.03761	1.13146	-0.408105	-1.17652	-1.60119	0.431856	heart	x
Msc	-0.964535	-0.612401	1.92906	-0.831038	-0.0288497	-0.505393	1.01316	heart	x
Myog	-1.15104	-1.20787	1.42761	1.1655	-0.786301	0.432617	0.119489	heart	x
Hand1	-0.582332	-0.581832	2.35247	0.26699	-0.54705	-0.402882	-0.505363	heart	x
Ahrr	0.38418	-0.510939	2.16511	-0.596222	-1.22517	0.000162889	-0.217122	heart	x
Pax1	-0.678936	-0.673032	1.88644	-0.465746	-0.672851	-0.613166	1.21729	heart	x
Tlx1	-0.994501	0.792864	1.73132	-0.951532	-0.799962	-0.527421	0.749234	heart	x
Rbpjl	0.389103	0.80938	1.92767	-0.822913	-0.876906	-0.797568	-0.628762	heart	x
Foxn1	-0.474413	-0.500788	2.43369	-0.42072	-0.507569	-0.379409	-0.150786	heart	x
Pax9	-0.725511	-0.683414	1.76525	-0.597873	-0.73651	-0.380532	1.35859	heart	x
Aip	-0.241997	-0.494352	2.44043	-0.488337	-0.487658	-0.364378	-0.363712	heart	x
Foxe1	-0.925432	-0.979921	1.49088	-0.793172	-0.672789	0.704817	1.17562	heart	x
Zfp708	-0.511957	-0.1804	1.78093	1.14077	-0.125587	-1.00933	-1.09443	heart	x
Cdkn1c	-1.40176	-0.848438	-0.387755	1.5234	1.0845	0.592763	-0.562708	kidney	x
Id2	0.0867326	-0.424835	-0.92803	1.73738	1.1387	-0.392885	-1.21707	kidney	x
Rad21	-1.06816	-0.903121	0.598977	1.24165	1.1988	-1.28752	0.219374	kidney	x
Hnrnpk	-0.0358472	-0.826868	-0.148027	1.55235	1.39713	-0.808127	-1.13061	kidney	x
Prdx5	-0.634818	-0.410517	0.230001	2.18113	0.35781	-0.910793	-0.812814	kidney	x
Nono	1.20068	-0.959416	-0.388293	1.51734	-0.908138	0.560517	-1.02269	kidney	x
Rbm39	-1.22731	-1.47291	-0.0549922	1.15911	0.900806	1.02755	-0.332252	kidney	x
Mbd3	0.118651	-1.04971	1.09895	1.56632	-1.47779	-0.072446	-0.183975	kidney	x
Snw1	-0.826731	-1.631	-0.46637	1.34107	1.09396	-0.15797	0.647043	kidney		x
Xpo1	-0.839649	-0.953046	-1.26578	1.67102	0.0629016	0.426666	0.89788	kidney	x
Khsrp	-1.34005	-1.68297	0.434069	1.16322	0.168714	0.705526	0.551489	kidney	x
Ccnd1	-0.591446	-0.495293	-0.0148866	2.38665	-0.113362	-0.517706	-0.65396	kidney	x
Id3	-1.17418	-0.981038	0.256988	1.63188	-0.638876	1.19824	-0.293015	kidney	x
Tcf21	-1.13837	-1.13445	-0.178438	1.32201	-0.808549	0.738323	1.19947	kidney	x
Zfp706	0.452232	0.716906	0.810831	1.27337	-0.588565	-1.10251	-1.56226	kidney		x
Cited2	-0.257706	0.640581	-1.70724	1.47339	-0.891662	-0.056965	0.799605	kidney	x
Sumo1	0.831206	-0.541968	-1.5343	1.25974	-0.168961	1.08558	-0.931298	kidney	x
Cbx1	-0.246964	-0.938583	-0.550003	2.19334	-0.63745	0.600886	-0.421224	kidney	x
Zfp740	0.127817	-0.128512	-0.967809	1.66639	-0.940458	1.20289	-0.960322	kidney		x
Smarcc1	0.590823	-0.867827	-0.47179	1.05475	-1.82924	0.593733	0.929552	kidney	x
Zfp664	0.325116	0.546716	0.0937748	1.28346	-2.19438	0.220161	-0.274845	kidney		x
Nacc1	0.37778	-0.432175	-0.296771	1.30515	-2.06271	0.623597	0.485128	kidney	x
Nr2f2	-0.560724	-0.443789	-0.900107	2.03937	-1.04608	0.385389	0.525949	kidney	x
Mxd4	-0.698765	-0.780851	1.01498	1.51355	-0.96	0.865333	-0.954247	kidney		x
Erbb2ip	-0.858207	-0.810863	0.497049	2.19466	-0.319125	-0.0410346	-0.662477	kidney	x
Cbfb	-0.854709	-1.30512	0.763522	1.05421	-1.247	0.629915	0.95918	kidney	x
Vezf1	0.636119	0.397896	0.870279	0.998898	-2.01358	-0.104482	-0.78513	kidney	x
Smad4	-0.0280997	-1.08007	1.09778	1.25878	-1.6763	0.479941	-0.0520318	kidney	x
Nsd1	0.975912	0.536884	0.455236	1.29086	-1.55439	-0.760023	-0.944481	kidney	x
Ldb2	0.836288	-0.51022	-1.11877	1.34598	-1.56332	0.397966	0.612076	kidney	x
Zfp422	0.825996	0.00428624	-0.216114	1.84924	-1.47207	-0.185064	-0.806275	kidney	x
Cand1	0.674431	0.619674	-0.601297	0.96829	-2.00501	-0.453661	0.797574	kidney		x
Thrap3	-1.22429	-1.83279	0.40333	0.938271	0.68391	0.293081	0.738482	kidney	x
Trp53	-1.03058	-1.74826	-0.247971	1.36486	0.552617	0.689727	0.419597	kidney	x
Dab2	-0.822882	-0.757637	-0.295002	2.23867	-0.639398	0.456882	-0.180629	kidney	x
Ss18	-1.41475	-1.26009	0.85322	1.11355	-0.684857	0.654624	0.738305	kidney	x
Sp1	-1.42871	-1.59779	0.134443	1.13547	0.583389	0.399588	0.77361	kidney	x
Pbx1	0.883907	0.431613	-0.312387	1.43592	-1.85095	0.0760971	-0.664205	kidney	x
Eno1	-0.826973	-0.666099	1.23517	1.46967	0.510954	-1.33141	-0.391306	kidney	x
Fubp3	-0.619504	-0.728738	-0.598353	2.34385	-0.456439	0.137731	-0.0785507	kidney		x
Wwp1	-0.928524	-0.589831	0.26022	1.71883	1.18611	-0.773363	-0.873443	kidney	x
Rps6ka3	-0.752943	-0.476161	1.31607	1.32455	-1.05702	0.700174	-1.05467	kidney	x
Glis2	-0.758103	-0.726454	-0.151188	2.04542	-1.17783	0.318341	0.449814	kidney	x
Nfat5	-0.775074	-0.681688	-0.193024	1.99713	-1.19353	0.674352	0.171839	kidney	x
Med13	1.20594	-0.591987	0.208829	1.59477	-0.173824	-1.29651	-0.947218	kidney	x
Zkscan1	0.84422	0.443815	-1.15163	1.7469	-0.158565	-0.546206	-1.17853	kidney		x
Hes1	-1.19616	-1.38166	0.185857	1.64304	-0.176632	0.945775	-0.0202149	kidney	x
Yap1	-1.32663	-1.34378	1.1279	1.14493	-0.596933	0.482804	0.511712	kidney	x
Rcor1	-1.19807	-1.61773	0.807133	1.43671	-0.0934281	0.363449	0.301932	kidney	x
Rlim	-1.17944	-1.38078	-0.289444	1.53296	-0.0615893	1.08601	0.292282	kidney	x
Sall1	0.0233858	-0.424211	-0.651048	2.33648	0.0633908	-0.564626	-0.783373	kidney	x
Notch2	-0.932458	-1.53814	-0.0765785	1.34119	-0.574765	0.741894	1.03886	kidney	x
Zfp322a	0.680105	-0.00676152	0.141986	1.62831	-1.04203	0.247302	-1.6489	kidney		x
Tfcp2	-0.125754	0.807551	-0.562502	1.25173	-1.95418	0.771139	-0.187989	kidney	x
Rbm14	0.00416095	-0.947564	-1.29726	1.47145	0.464231	-0.845517	1.1505	kidney	x
Zzz3	-0.77412	-0.575631	0.17665	2.16045	-0.920755	0.476917	-0.543511	kidney		x
Ncoa7	0.201745	0.837636	-1.42152	1.56755	0.51236	-1.04384	-0.653938	kidney	x
Rest	-1.3083	-1.35204	0.418057	1.26311	-0.62618	0.734068	0.871288	kidney	x
Hmgb1	-0.663757	-1.32502	-0.129409	1.45742	1.40628	0.0785649	-0.824081	kidney	x
Zfp24	-0.0710026	0.0444088	0.86963	1.90106	-0.675203	-0.919062	-1.14983	kidney	x
Itch	-0.849794	-0.754825	0.0824002	1.9476	0.924896	-0.409512	-0.940762	kidney	x
Vgll4	-0.390618	-1.15281	0.708007	1.858	-1.02899	0.506285	-0.49987	kidney	x
Hoxd8	-0.675741	-0.674978	-0.641174	2.25395	-0.67424	0.0374939	0.374693	kidney	x
Nfya	0.658279	-2.31147	-0.0228806	0.858122	-0.0942111	0.632133	0.280027	kidney	x
Ncoa3	-0.917711	-0.0488271	0.897501	1.81614	-1.3925	-0.0197716	-0.334825	kidney	x
Snai2	-1.18532	-1.17953	0.0928358	1.52033	-0.751375	1.05938	0.443674	kidney	x
Jarid2	-0.914344	0.774315	0.323979	1.04418	-2.01343	0.451366	0.333929	kidney	x
Maf	-0.846242	-0.450012	-1.00664	2.13211	-0.161543	0.635663	-0.303336	kidney	x
Zfp618	-0.831843	0.361622	-1.30676	1.62629	-1.04046	0.723691	0.46746	kidney		x
Patz1	0.78486	0.770223	-0.909182	1.1778	-1.88653	-0.0578357	0.120664	kidney	x
Zfp503	-0.651769	-0.634353	-0.777837	1.82289	-0.932418	1.17279	0.000698002	kidney	x
Med28	-0.234424	-0.0906704	-1.19602	1.53259	-1.45417	0.688128	0.754567	kidney	x
Pawr	-1.18802	-1.20022	-0.510355	1.65308	0.574926	0.882814	-0.212226	kidney	x
Aebp2	-1.17737	-0.39625	1.05407	1.84254	-0.476863	0.00437949	-0.850501	kidney		x
Tfcp2l1	-0.466407	-0.464176	-0.444585	2.4467	-0.34441	-0.367635	-0.359488	kidney	x
E2f3	-0.168074	-1.01964	1.11122	1.83047	-0.166453	-0.622227	-0.965291	kidney	x
Jade1	-1.06662	-1.35797	0.941759	1.34971	0.620284	-0.878475	0.391316	kidney	x
Hoxd9	-0.818311	-0.819035	-0.805952	1.62612	-0.817709	0.3928	1.24209	kidney	x
Hnf1b	-0.562737	-0.563458	-0.542782	2.40549	0.0138517	-0.414629	-0.335738	kidney	x
Etv5	0.617843	-0.0184628	0.602421	1.49884	-1.68203	-1.08399	0.0653772	kidney	x
Arid5b	-1.07712	-1.2381	1.04573	1.71796	-0.31917	-0.340094	0.210786	kidney	x
Mynn	-0.65759	-1.04346	0.582898	2.17286	-0.523994	-0.23153	-0.299182	kidney		x
Ctbp2	0.0668366	0.337259	0.275596	1.7209	-1.93253	-0.241563	-0.226499	kidney	x
Elf1	-1.28674	-1.27222	0.328201	1.47085	1.1086	0.112745	-0.461445	kidney	x
Zfp623	-0.0507721	-0.197914	-1.0289	2.1686	0.270237	-0.106528	-1.05472	kidney		x
Cux1	0.318555	0.0533046	0.838139	1.56566	-1.76805	-0.736482	-0.271122	kidney	x
Etv6	-0.93109	-1.29474	0.924333	1.41829	-0.850788	0.913606	-0.179605	kidney	x
Zfp507	-0.59121	-1.1199	-0.587193	1.3883	-0.976543	1.38541	0.501131	kidney		x
Zfx	-1.08498	-1.2084	0.854883	1.52128	0.262237	0.598587	-0.943604	kidney	x
Sox13	-1.0852	-0.815988	0.0157709	1.87322	-0.942721	0.0884446	0.866471	kidney	x
Rrp8	-1.77804	-1.28868	0.498684	1.08607	0.567323	0.388516	0.52613	kidney	x
Hmga2	-0.967597	-0.968568	-0.608844	1.6484	-0.719111	1.13598	0.479741	kidney	x
Heyl	-1.10787	-1.06965	0.777144	1.12081	-1.24059	0.567957	0.95219	kidney	x
Tcf7l1	-1.23836	-1.29064	0.361085	1.22858	-0.748894	1.13994	0.548294	kidney	x
Zbtb41	0.488116	1.25857	0.0700924	1.28103	-1.2783	-0.561589	-1.25792	kidney		x
Zfp810	1.0885	0.913713	-0.117009	1.19135	-1.29261	-0.514348	-1.2696	kidney		x
Skil	1.27825	0.32062	-0.325032	1.29884	-1.30941	-1.32379	0.0605136	kidney	x
Atxn7	-1.10135	-0.696131	0.967232	1.51616	0.896231	-0.709425	-0.872716	kidney	x
Sufu	-0.59182	-0.641297	-0.485204	1.54195	-1.3718	0.251973	1.2962	kidney	x
Gtf2h2	-1.10694	-0.644276	-0.93882	1.86068	0.09034	0.975655	-0.236641	kidney		x
Zfp961	-0.50236	-0.655325	-1.05692	1.95851	0.645277	0.466179	-0.855357	kidney		x
Zfp7	0.0824012	-0.195463	-1.35092	2.1116	-0.716654	-0.244046	0.313084	kidney		x
Zkscan8	-0.632988	-0.733448	0.204026	1.836	-1.26621	0.955839	-0.363221	kidney		x
Rarb	0.149212	-1.01102	1.1125	1.79336	-0.52809	-0.56584	-0.950124	kidney	x
Mysm1	-0.358073	-0.412891	-1.28624	1.83883	-0.764248	1.03846	-0.0558321	kidney	x
Cdca7l	-1.15743	-1.34313	-0.436562	1.46455	-0.0671945	0.363136	1.17664	kidney		x
Tfap4	-0.664243	-1.24541	-1.37372	1.12388	0.278654	1.01496	0.865876	kidney	x
Zfp26	0.831227	0.374532	-0.41135	1.41886	-1.94561	0.153569	-0.421231	kidney		x
Mafb	-0.123696	-0.890879	-0.944416	1.99967	0.899557	-0.31329	-0.626949	kidney	x
Hoxd10	-0.600942	-0.600832	-0.596601	2.35465	-0.600511	-0.067207	0.111441	kidney	x
Hoxa10	-0.473246	-0.473061	-0.470029	2.43855	-0.472367	-0.202447	-0.347399	kidney	x
Ccnc	0.834974	0.807052	-0.853173	0.888426	0.879704	-1.06481	-1.49217	kidney	x
Polr3f	0.220693	-0.324389	0.876456	1.88029	-0.954764	-0.541955	-1.15633	kidney		x
Ing3	-0.351144	-0.781485	-0.729373	2.14342	-0.707721	-0.310307	0.736611	kidney	x
Zfp84	1.06239	0.469901	0.476868	1.27524	-1.06606	-0.793021	-1.42531	kidney		x
Pknox1	-0.804729	-1.21494	-0.672814	1.39739	-0.631605	0.634759	1.29194	kidney	x
Zbtb39	-0.292042	-0.188724	-1.15851	1.61572	-1.10328	-0.169471	1.29631	kidney		x
Rarg	-1.03109	-1.25274	0.513551	1.40913	-0.985909	1.01908	0.327977	kidney	x
Dach1	-0.163548	0.418662	-0.312656	2.20423	-1.02606	-0.276677	-0.843952	kidney	x
Nrip1	-0.180091	-0.572944	-0.824789	1.57745	-0.463879	1.48666	-1.02241	kidney	x
Hoxb9	-0.540721	-0.541409	-0.535064	2.40858	-0.540306	-0.167288	-0.0837939	kidney	x
Gabpb1	0.0791824	-0.539697	0.187022	2.05225	0.214707	-1.45647	-0.536991	kidney	x
Hoxa5	-1.09876	-0.598834	-0.352314	1.93361	-0.902882	0.853548	0.165632	kidney	x
Zbtb2	0.962197	0.0245179	-0.33786	1.58359	-1.82139	-0.363235	-0.0478167	kidney		x
Hoxb3	-0.762157	-0.449858	-0.468342	2.3476	-0.66793	0.141825	-0.14114	kidney	x
Traf6	-0.102286	-1.17786	0.00400247	1.88625	0.884388	-0.477659	-1.01684	kidney	x
Hoxb6	-0.545288	-0.507902	-0.503584	2.41539	-0.537754	-0.0700448	-0.250816	kidney	x
Etv4	-0.101479	0.437807	-0.539222	2.20831	-1.07739	-0.604072	-0.323951	kidney	x
Hoxb7	-0.565026	-0.544356	-0.542085	2.40197	-0.541616	-0.0499784	-0.158909	kidney	x
Ikbkb	0.635149	0.288813	-1.03164	1.1773	0.769642	0.0235109	-1.86278	kidney	x
Vdr	-0.547821	-0.541157	-0.467483	2.4115	-0.542096	-0.279643	-0.0332993	kidney	x
Ttf2	-1.48266	-1.61068	0.352789	0.985613	0.767291	0.361327	0.626312	kidney		x
Zscan29	-1.09309	-1.25991	-0.523735	1.55261	0.65418	0.998483	-0.328534	kidney		x
Dnajc1	-0.542855	-1.95628	-0.201023	1.07408	0.897586	0.917956	-0.189462	kidney		x
Zfp697	0.605537	0.730983	-0.418552	1.83211	-1.07334	-0.769934	-0.906807	kidney		x
Gata3	-0.701549	1.11908	-0.657005	1.95461	-0.691219	-0.485932	-0.537983	kidney	x
Hoxb8	-0.513241	-0.457971	-0.491091	2.43287	-0.507308	-0.198796	-0.264461	kidney	x
Mecom	-0.604322	-0.517907	0.296731	2.34005	-0.587295	-0.345535	-0.581718	kidney	x
Pax8	-0.552234	-0.429636	-0.552924	2.40772	-0.55105	0.000574641	-0.322446	kidney	x
Sox17	-1.05624	-0.961695	0.636005	1.52407	-0.896976	1.13331	-0.378479	kidney	x
Six2	-0.422736	-0.421923	-0.382706	2.44703	-0.484322	-0.411823	-0.323524	kidney	x
Hoxa9	-0.577543	-0.577601	-0.569508	2.37607	-0.556239	0.108705	-0.20388	kidney	x
Zbtb1	-1.09745	-1.28411	0.845534	1.65967	0.484595	0.0546552	-0.662891	kidney	x
Foxc2	-0.480443	-0.440535	-0.147351	2.41508	-0.71045	-0.400586	-0.235715	kidney	x
Hoxc10	-0.551032	-0.551118	-0.548015	2.39922	-0.550634	-0.0180006	-0.180418	kidney	x
Pax2	-0.51113	-0.153653	-0.518686	2.43091	-0.52192	-0.338495	-0.387028	kidney	x
Zfp93	0.519194	0.195224	-0.456753	1.22736	-2.17414	0.424995	0.264123	kidney		x
Trps1	-0.167395	-0.309725	-0.377943	2.14394	-1.45178	0.170363	-0.00746123	kidney	x
Foxc1	-0.20724	-0.168744	0.385456	2.23843	-0.987308	-0.623428	-0.637168	kidney	x
Hoxb4	-0.690844	-0.585333	-0.287796	2.40906	-0.468414	-0.147401	-0.229276	kidney	x
Zbed4	0.0471807	-0.909938	-0.548216	1.61953	1.3714	-1.03237	-0.547591	kidney		x
Zfp764	-1.20552	-0.97026	0.731385	1.26587	-1.01502	1.19903	-0.00548257	kidney		x
Hoxa7	-0.722167	-0.718907	-0.680435	2.16764	-0.684122	0.572421	0.065569	kidney	x
Gm4944	0.488474	0.42373	-0.243941	1.66457	-0.0408709	-0.396537	-1.89542	kidney		x
Elf3	-0.689346	-0.680571	-0.512404	2.38077	-0.314699	-0.00495677	-0.178789	kidney	x
E2f7	-0.890152	-1.62852	0.864423	1.19725	0.125353	-0.64171	0.973359	kidney	x
Zbtb40	-1.33019	0.0433896	0.00491302	1.59706	-0.94489	1.20564	-0.575921	kidney	x
Eya4	-0.426869	-0.666422	-0.551484	1.63606	-0.850989	-0.642322	1.50202	kidney	x
Hoxa6	-0.80533	-0.749736	-0.726986	1.95313	-0.792791	0.867849	0.253868	kidney	x
Uncx	-0.502053	1.499	-0.693692	1.65457	-0.69473	-0.60172	-0.661375	kidney	x
Gcfc2	-0.518204	-0.683766	-1.93657	0.879469	0.598471	0.790422	0.870181	kidney		x
Hoxb5	-0.755166	-0.286423	-0.376484	2.38092	-0.661154	0.0142731	-0.315967	kidney	x
Zfp111	-0.545303	-0.810442	-0.0573307	1.6235	-1.45897	1.12365	0.124896	kidney	x
Alx1	-0.675373	-0.713769	-0.687863	2.03366	-0.722075	-0.170078	0.935498	kidney	x
Hoxa11	-0.459543	-0.458862	-0.457879	2.44273	-0.459433	-0.247071	-0.359943	kidney	x
Ehf	-0.611964	-0.613796	-0.501229	2.36228	-0.553601	0.190821	-0.272513	kidney	x
Phf19	-0.982796	-1.30499	-0.646266	1.82028	0.532027	0.562704	0.0190464	kidney	x
Glis3	-0.571691	-0.330793	-0.696725	2.31218	-0.835661	-0.0533393	0.176033	kidney	x
Tfec	-0.703886	-0.694554	-0.615298	1.82565	1.3001	-0.524403	-0.587611	kidney	x
Zfp407	0.56284	0.14353	0.506063	1.06408	-2.28032	-0.190925	0.194728	kidney	x
Hoxb2	-0.77027	-0.480969	-0.309364	2.38942	-0.553113	-0.022996	-0.252707	kidney	x
Eya2	0.351381	0.96271	-0.528725	1.07815	-1.64181	0.834573	-1.05627	kidney	x
Hoxd11	-0.472865	-0.472572	-0.469084	2.44036	-0.472042	-0.249546	-0.304253	kidney	x
Eya1	-0.0385464	-0.308614	-0.537043	2.39474	-0.766663	-0.460303	-0.283573	kidney	x
Zscan30	-0.291574	-0.150834	-0.354164	1.36005	-1.766	1.3345	-0.131976	kidney		x
Foxd1	-0.138661	-0.0238219	-0.65987	2.38516	-0.680437	-0.399296	-0.483075	kidney	x
Hoxc9	-0.828687	-0.82915	-0.825073	1.73555	-0.829525	0.760914	0.815973	kidney	x
Hoxa3	-1.08614	-0.709943	-0.511996	1.7169	-0.877988	1.09257	0.376599	kidney	x
Arntl2	-0.306261	-0.169913	-0.899379	2.21798	-1.02758	-0.102287	0.287434	kidney		x
Foxi1	-0.417129	-0.422016	-0.420844	2.4491	-0.42413	-0.393035	-0.371946	kidney	x
Grhl2	-0.864584	-0.859983	-0.0490102	2.05607	-0.853757	-0.156534	0.727797	kidney	x
Hoxa2	-1.47931	0.197934	-0.378464	1.69693	-0.917935	0.949899	-0.0690532	kidney	x
Zxdb	0.243602	0.777096	-0.458373	1.1138	-2.01173	0.793401	-0.457798	kidney		x
Sim1	-0.288356	-0.256849	-0.50524	2.43918	-0.507912	-0.447941	-0.432882	kidney	x
Hoxd4	-0.794949	-0.757397	-0.746164	2.00215	-0.794186	0.588039	0.502505	kidney	x
Ovol1	-0.657012	-0.648126	-0.601609	2.30705	-0.642453	0.0167295	0.225415	kidney	x
Sim2	-0.42887	-0.411664	-0.344977	2.44795	-0.471462	-0.39328	-0.397702	kidney	x
Ikzf2	0.220768	0.223534	0.926916	1.51488	-1.74288	-0.404051	-0.739174	kidney	x
Foxl1	-0.503735	-0.497381	-0.197342	2.43633	-0.505284	-0.349174	-0.38341	kidney	x
Hoxd3	-0.89845	-0.441147	-0.845232	1.92794	-0.902519	0.379518	0.779888	kidney	x
Foxd2	-0.388784	-0.295495	-0.521577	2.43683	-0.585698	-0.329271	-0.316009	kidney	x
Six4	-0.894857	-0.869236	0.401864	1.89292	-1.11861	-0.0767888	0.664699	kidney	x
Zfp456	-1.46996	-1.42632	-0.010838	1.17063	0.229945	1.10442	0.402126	kidney	x
Elf5	-0.448191	-0.452406	-0.0875963	2.42772	-0.517977	-0.459341	-0.462213	kidney	x
Hnf4g	-0.532035	-0.481063	-0.537971	2.37068	0.210942	-0.500221	-0.530334	kidney	x
Phox2a	-1.24699	0.574154	0.616955	1.70597	-1.28614	-0.409989	0.0460418	kidney	x
Hoxa1	-1.87879	-0.441022	0.637697	1.67859	0.115891	0.0694791	-0.181854	kidney	x
Hmx2	0.0153899	-0.0752943	-0.576642	2.37625	-0.624551	-0.597552	-0.517596	kidney	x
Hoxc11	-0.47974	-0.479139	-0.474676	2.43901	-0.471797	-0.242485	-0.291176	kidney	x
Hoxd12	-0.450299	-0.451362	-0.451362	2.44558	-0.4497	-0.327409	-0.315445	kidney	x
Tbx10	-0.590424	-0.33039	-0.578598	2.40292	0.0157065	-0.532843	-0.386371	kidney	x
Gcm1	-0.472769	-0.47924	-0.460123	2.43602	-0.458899	-0.406451	-0.158536	kidney	x
Hoxd1	-0.957431	-0.202261	-0.991694	1.69707	-1.02095	0.582106	0.893165	kidney	x
Ciita	-1.27391	-1.2143	-0.0319893	1.93411	0.34694	0.0425613	0.19659	kidney	x
Myod1	-1.25383	-0.793291	0.613176	1.75773	-0.843487	0.75304	-0.233345	kidney	x
Ascl4	-0.308085	0.215962	-1.17935	1.92717	-1.2062	0.00400065	0.546509	kidney		x
Tlx2	-1.08874	-0.899063	0.382938	1.75445	-1.08331	0.173493	0.760223	kidney	x
Hes2	-0.601376	-0.567533	-0.499944	2.40476	-0.300603	-0.439388	0.00408492	kidney		x
Hnrnpa2b1	-0.570279	-1.05509	-0.283675	0.612444	2.01126	0.27728	-0.991938	liver	x
Hint1	-0.425543	-0.220871	0.367529	-0.0607647	2.20958	-0.91492	-0.955009	liver		x
Pcbp1	-0.883922	-1.10244	0.118179	0.630985	2.02085	-0.0753319	-0.708315	liver	x
Txn1	-0.775202	-0.609812	-0.0712284	0.71913	2.12031	-0.529349	-0.853846	liver	x
Pfn1	-1.38452	-1.45227	0.850548	0.488431	1.41299	0.119429	-0.0346006	liver	x
Morf4l2	0.615122	0.58228	-1.59362	-0.475275	1.7357	-0.176173	-0.688035	liver	x
Atf4	-0.360778	-0.2597	-0.355546	-0.260564	2.42414	-0.478665	-0.708886	liver	x
Rbbp7	-1.18366	-1.20451	0.333285	-0.0338729	1.99697	0.193779	-0.101988	liver	x
Psmc1	-0.110251	-0.174332	0.179388	-0.177119	2.21739	-1.19646	-0.738617	liver	x
Picalm	-0.55588	-0.556388	0.132753	0.530433	2.15122	-0.795864	-0.906268	liver	x
Psmc6	-0.382244	-0.45892	0.892227	0.0158931	1.93291	-0.76426	-1.23561	liver		x
Anp32a	0.796095	-0.433571	0.383315	0.540719	1.34577	-0.834871	-1.79745	liver	x
Psmc5	-0.420019	0.632284	1.08597	0.284505	1.12001	-1.70962	-0.993135	liver	x
Sqstm1	-0.196396	0.0295982	0.105457	-0.235958	2.23361	-0.845558	-1.09076	liver	x
Ssrp1	-0.480305	-1.2029	-0.998742	0.557128	1.98595	-0.104921	0.243787	liver	x
Pcbd1	-0.605419	-0.541864	-0.522853	0.624901	2.22997	-0.565635	-0.619096	liver	x
Atf5	-0.437962	-0.46764	-0.389052	-0.442493	2.44731	-0.334199	-0.375961	liver	x
Tfdp1	-0.471037	-1.13292	-0.516779	0.449294	2.19321	-0.460124	-0.0616481	liver	x
Psmc4	-0.0498196	-0.132235	0.50583	0.252999	1.88963	-1.07845	-1.38795	liver	x
Strap	-0.351742	-0.379222	1.22897	0.5701	1.37622	-1.31091	-1.13341	liver	x
2700060E02Rik	-1.09008	-1.45163	0.46204	-0.113766	1.7617	0.590877	-0.159138	liver		x
Supt16	-0.694964	-1.07218	-1.19329	0.392793	1.87027	0.503834	0.193541	liver		x
Hspa8	0.740353	-0.0657689	-0.421177	-0.0290574	1.95725	-1.26228	-0.919324	liver		x
Zfp207	0.675989	-0.406165	-1.25965	0.47575	1.89806	-0.643672	-0.740314	liver		x
Park7	-0.942378	-0.75843	0.158434	0.663828	2.0841	-0.582671	-0.622878	liver	x
Phf5a	-0.922845	-0.871052	0.000616527	0.442097	2.18683	-0.240662	-0.594989	liver		x
Dpy30	-1.04018	-0.685282	-0.281834	-0.308045	1.80662	-0.71539	1.22411	liver	x
Ubp1	0.833583	0.396826	-1.47292	-0.557834	1.78383	-0.466245	-0.517241	liver	x
Phb2	-0.968548	-0.963406	0.94884	0.2971	1.85522	-0.484986	-0.684218	liver	x
Suds3	-0.619063	-0.243501	-0.509833	-0.0305356	1.93569	-1.3636	0.830839	liver	x
Cops2	-1.40782	-1.06598	0.984981	0.276811	1.65236	-0.158367	-0.281982	liver	x
Ccna2	-0.785039	-1.01942	0.250489	-0.0754359	2.24819	-0.432341	-0.186443	liver	x
Noc2l	0.595916	0.309734	-1.96996	0.00946638	1.58221	-0.150383	-0.376981	liver	x
Xbp1	-0.63821	-0.610762	-0.246631	0.0702052	2.36273	-0.211636	-0.725693	liver	x
Mta2	-0.440662	-1.35934	-0.966353	0.482691	1.91555	0.348517	0.0195875	liver	x
Carhsp1	-0.0759986	-0.184005	-0.514399	-1.16405	2.28281	0.0152528	-0.359611	liver		x
E2f4	-0.538838	-0.55854	-0.318137	-0.218634	2.43438	-0.36653	-0.433706	liver	x
Dnmt1	-0.390684	-0.977606	-1.36901	0.0730965	1.92357	0.232957	0.507676	liver	x
Usp7	-0.200361	-0.262354	-1.10721	-0.41285	2.2073	-0.658752	0.434233	liver	x
Gnl3	-0.791311	-0.984103	-0.45663	0.282217	2.25066	-0.0934611	-0.207373	liver	x
Tax1bp1	-1.00038	-0.821153	-0.41909	0.514738	1.67842	-0.992671	1.04013	liver	x
Gps2	-0.59295	-0.763563	-0.809292	-0.773536	1.6136	-0.152472	1.47821	liver	x
Hnf4a	-0.61912	-0.619303	-0.616779	1.03835	2.01434	-0.600175	-0.597315	liver	x
Rbbp4	-0.989741	-1.43717	0.51968	0.90514	1.63295	-0.308182	-0.322678	liver		x
Ubtf	-0.203452	-0.632205	-0.984775	0.176069	2.30957	-0.369798	-0.295411	liver	x
Ctcf	0.542069	-0.673992	-0.482401	1.29816	1.40087	-0.727295	-1.35741	liver	x
Sp3	-0.746291	-1.50973	0.347988	0.231818	1.90469	0.295025	-0.523506	liver	x
Ctdsp1	-1.39943	-1.3944	0.773841	0.729369	1.38683	0.0906889	-0.186908	liver		x
Zscan26	-0.849569	-0.139526	0.0251565	-0.112478	2.20285	0.0526307	-1.17906	liver		x
Yy1	-0.737189	-1.40882	-0.124424	0.919214	1.84825	-0.0590294	-0.437999	liver	x
Scand1	0.509351	0.433209	-1.37451	-1.45441	1.5572	-0.0215119	0.350664	liver		x
Cops5	-0.746382	-0.681052	0.762541	-0.347938	2.04564	-1.04488	0.0120785	liver	x
Ppid	-0.555874	-0.694574	-0.494999	-0.395363	2.37838	0.128504	-0.366078	liver		x
Baz1b	-0.111515	-1.4442	0.793017	0.593072	1.50167	-0.0418953	-1.29015	liver	x
Mapk14	-0.915276	-1.00489	0.433997	1.03348	1.69973	-0.284849	-0.962193	liver	x
Klf1	-0.425372	-0.424866	-0.424379	-0.405484	2.44914	-0.379877	-0.389161	liver	x
Zfp598	-0.652863	0.0784889	-1.03128	-0.425461	2.286	-0.307405	0.0525143	liver		x
Phf10	-1.00287	-0.996431	-0.0541437	-0.775281	1.92069	0.0692723	0.838764	liver		x
Prpf6	-0.507212	-0.716926	-0.725794	-0.0802891	2.21128	-0.718774	0.537716	liver		x
Cnot8	-0.111655	-0.46486	0.0803156	-0.605767	2.32011	-0.239472	-0.978668	liver	x
Supt4a	-0.539853	-0.702709	-0.770576	-0.482793	2.3144	0.00427983	0.177251	liver	x
Suz12	-0.666039	-0.955329	0.177816	0.276378	2.22668	-0.620184	-0.439321	liver	x
Kdm5c	-0.540868	-0.650264	0.67675	0.618711	1.37244	0.372872	-1.84965	liver	x
Hat1	-1.25685	-1.43171	0.0266431	-0.300141	1.25979	0.501974	1.20029	liver	x
Usf2	0.778016	0.434195	0.978471	-0.929212	1.14697	-0.913132	-1.49531	liver	x
Nelfcd	-1.2243	-0.952972	0.0536586	-0.0755691	2.1213	-0.162785	0.240665	liver		x
Actl6a	-1.12824	-1.63827	0.0995998	1.00052	1.36165	-0.104174	0.408916	liver	x
Nfe2l2	-1.39342	-1.38414	0.383878	0.668158	1.53701	0.384565	-0.196049	liver	x
Mbd2	-1.11052	-1.0273	0.373343	0.42118	2.03086	-0.473887	-0.213681	liver	x
Zcchc6	-0.25763	-0.442124	-0.197195	-0.31079	2.41956	-0.52187	-0.689954	liver	x
Nup85	-0.84607	-0.75518	-0.636121	-0.108689	2.29716	0.12264	-0.0737372	liver	x
Mafg	0.000900823	0.0602866	-0.778396	0.136342	2.18244	-0.396875	-1.2047	liver	x
Sarnp	-0.838805	-1.08066	0.70209	-0.683884	2.01814	-0.268477	0.151591	liver	x
Plk1	-1.03633	-1.50329	0.0791587	0.391604	1.63141	-0.393376	0.830829	liver	x
Arrb1	0.162864	0.220639	-0.674597	-0.484773	2.26414	-0.722729	-0.765541	liver	x
Hax1	-0.591593	-0.736022	-0.909736	0.198292	2.26638	-0.312429	0.0851043	liver	x
Klf3	-0.825228	-0.966968	0.19702	0.247021	2.20044	-0.227385	-0.624899	liver	x
Rxra	-0.913456	-0.896737	0.00301586	0.0676288	2.28037	-0.343019	-0.197802	liver	x
Rqcd1	-0.695143	-1.12472	-1.11936	0.870091	1.57408	-0.318814	0.813862	liver
Mbd1	-0.472913	-0.404301	-0.941944	-0.164762	2.33817	0.113292	-0.467547	liver	x
Nfkbia	-1.45876	-1.41151	1.05494	-0.199748	1.16419	0.356522	0.494369	liver	x
Smarcd2	-1.50386	-1.09655	-0.617321	0.384644	1.37703	0.568856	0.8872	liver		x
Cebpa	-0.489777	-0.491328	-0.46336	-0.360779	2.44332	-0.303314	-0.334756	liver	x
Chuk	-0.485299	-0.385303	-0.598423	1.27106	1.81415	-0.657807	-0.958374	liver	x
Hes6	1.02825	0.688545	-0.426689	-0.401212	1.48635	-0.969158	-1.40608	liver		x
Gmnn	-1.0564	-1.15587	0.689138	-0.126356	1.99874	-0.150706	-0.198554	liver	x
Hsf2	0.763139	0.667448	-0.164237	-1.56899	1.49093	-1.12071	-0.0675801	liver	x
Srebf1	-0.518815	-0.499655	-0.354506	-0.304883	2.44272	-0.422249	-0.342612	liver	x
Eed	-1.05382	-1.1673	-0.203163	0.305482	1.90193	-0.504511	0.721383	liver	x
Usf1	1.2602	0.745556	-1.0346	-0.951576	1.37709	-0.763275	-0.633397	liver	x
Litaf	-1.53516	-1.38645	0.33394	1.08682	1.17185	0.186934	0.142063	liver	x
Irf3	-1.28128	-0.98476	-0.437263	-0.147806	1.93369	0.54687	0.370544	liver	x
Rela	-1.46172	-1.36561	0.116078	-0.167605	1.30742	0.705581	0.865861	liver	x
Mlx	0.104963	0.155918	-0.634459	0.759296	1.83936	-0.860648	-1.36443	liver	x
Bhlhe40	-0.482378	-0.84896	0.500683	0.564908	1.9914	-0.968073	-0.757581	liver	x
Cebpz	-0.408582	-1.31928	-1.09859	0.221958	1.8808	0.225605	0.498083	liver		x
Lpin1	-0.771908	-0.627701	0.362142	-0.797626	1.79319	-0.985624	1.02753	liver	x
Thap11	-0.649108	-1.7398	0.47608	-0.817353	1.08612	1.07295	0.571109	liver	x
Zfp410	-0.918328	-1.11182	0.78499	0.524516	1.74818	-0.0420013	-0.985539	liver		x
Zkscan3	-0.412952	-0.91434	0.77031	0.262059	1.77771	-0.00933804	-1.47345	liver	x
Ago2	-0.306705	-0.391423	1.05426	-0.187181	1.87227	-0.926965	-1.11425	liver	x
Tcf19	-1.18018	-1.57472	0.265153	0.0416348	1.63584	0.248752	0.563515	liver		x
Nr1h2	-0.764833	-1.08983	-0.851317	-0.462484	1.78454	0.962572	0.421359	liver	x
Jak2	1.12545	0.18852	-0.813998	-0.69502	1.58983	0.0278434	-1.42262	liver	x
Foxo3	-1.29724	-0.804387	-0.208207	-0.489113	2.0177	0.465678	0.315576	liver	x
Pkn2	-1.26482	-1.44316	0.713787	0.842044	1.41308	-0.315065	0.0541405	liver	x
Cdk8	-0.688282	-0.646681	-0.895563	0.369969	2.25015	-0.0721465	-0.317449	liver	x
Creb3l3	-0.411418	-0.411611	-0.409854	-0.411601	2.44947	-0.398357	-0.406625	liver	x
Hif3a	-1.29837	-1.24509	1.18438	-0.068748	1.53238	-0.0146095	-0.0899372	liver	x
Ahctf1	-0.686034	-0.847666	-0.606252	-0.111169	1.9857	-0.719546	0.984963	liver	x
Atf1	-1.44145	-1.43086	0.627354	0.0709029	1.32653	0.0010096	0.846515	liver	x
Smarca5	-1.07081	-1.32509	-0.791913	0.482224	1.62229	0.443547	0.63975	liver	x
Nr2f6	-1.17887	-0.8815	-0.381815	0.75597	2.01128	-0.0680055	-0.257066	liver	x
Ruvbl1	-0.6746	-1.27966	-1.20271	0.328705	1.30115	0.266665	1.26044	liver	x
Snd1	-1.13055	-1.16447	0.632994	0.388799	1.85862	0.0140686	-0.599465	liver	x
Rbbp5	0.593047	0.0177655	-0.911656	0.0902091	2.0355	-0.898604	-0.926264	liver		x
Noc4l	-0.689396	-0.90651	-1.09707	-0.349118	1.94203	0.572175	0.527881	liver	x
Creb3	-1.05456	-0.512807	0.035535	-0.375595	1.93633	-0.945261	0.916362	liver	x
Ppie	-1.35542	-1.40857	-0.0523714	0.616303	1.45792	0.815635	-0.073503	liver		x
Nab1	-1.10229	-1.13675	0.565427	-0.114115	2.03225	-0.114676	-0.129843	liver	x
Hmga1	-0.811404	-0.627642	-0.69214	0.730836	2.15076	-0.491783	-0.258629	liver	x
Nfatc3	-1.46148	-1.55488	0.0879962	0.661328	1.1676	0.419985	0.679452	liver	x
Mlxipl	-0.602095	-0.607175	-0.440641	-0.0407202	2.40321	-0.504091	-0.208489	liver	x
Tfam	-1.18954	-1.104	0.48424	0.486491	1.88245	-0.591916	0.0322796	liver	x
Ankrd49	-0.494693	-1.48697	-0.651738	-0.278635	1.66683	0.128529	1.11668	liver		x
Foxo4	-1.26157	-1.41929	1.06152	0.519677	1.39274	-0.0613857	-0.231698	liver	x
Nr3c1	-0.913431	-0.940125	1.27676	0.718255	1.37021	-0.515266	-0.996405	liver	x
Asf1a	-0.78199	-0.916452	-0.241402	0.235207	2.26617	-0.0144824	-0.547052	liver		x
Preb	-0.501661	-0.367666	-0.838293	0.371072	2.28459	-0.245985	-0.702054	liver		x
Cebpg	-0.332954	-0.681956	-0.399566	0.209333	2.33926	-0.796567	-0.337552	liver	x
Brd8	0.329629	1.00127	-1.78495	0.239657	1.19822	-1.09425	0.110427	liver	x
Zfp511	1.19766	0.950558	-0.877044	-1.11655	1.24876	-0.92753	-0.475852	liver		x
Tal1	-0.529526	-0.0235541	-0.40514	-0.470293	2.41737	-0.470574	-0.518282	liver	x
Commd6	-0.6883	-0.489995	-0.0272091	1.27778	1.7004	-0.578014	-1.19466	liver		x
Gzf1	-0.597822	-0.914935	0.0404713	0.148732	2.27598	-0.204072	-0.748351	liver		x
E2f2	-0.450521	-0.468978	-0.374634	-0.35668	2.44772	-0.38017	-0.416733	liver	x
Pcbd2	-1.1536	-1.05908	0.29948	0.115067	2.06224	0.148035	-0.412136	liver	x
Med8	-0.646954	-0.757149	-0.398401	-0.0262919	2.3861	-0.277614	-0.279689	liver		x
Zfpm1	-0.680038	-0.574731	-0.162338	-0.636693	2.35715	-0.446063	0.14271	liver	x
Klf15	-0.525978	-0.469286	-0.0172883	-0.0376151	2.37214	-0.677822	-0.644148	liver	x
Zfp830	-1.13913	-1.52296	-0.07284	0.755009	1.16327	-0.340329	1.15698	liver	x
Ell	-0.762559	-0.787914	-0.786179	-0.704339	2.03418	0.364127	0.642681	liver	x
Asf1b	-0.881648	-0.965507	-0.154746	-0.403672	2.22965	-0.153689	0.329615	liver		x
Psmd10	-1.13803	-0.804157	-0.150699	0.73292	1.93529	0.254315	-0.829643	liver	x
Prkaa1	-1.26501	-0.838087	0.611796	1.12131	1.53234	-0.436072	-0.726283	liver	x
Keap1	0.133186	-0.291712	0.165248	-1.288	2.1872	-0.544473	-0.361447	liver	x
Ccnh	0.745155	0.174758	-1.08094	-1.33776	1.79979	0.142438	-0.443442	liver		x
Klf10	-1.19601	-1.51975	0.310121	0.593051	1.66848	-0.0223993	0.166504	liver	x
Stat5b	-1.10132	-0.616123	1.11161	-0.54055	1.85613	-0.0527682	-0.65698	liver	x
Aurkb	-1.03469	-1.44004	-0.0552439	0.569044	1.82574	-0.237663	0.372863	liver	x
Paxip1	-0.000794525	-0.681775	-1.18218	-0.15861	2.10542	-0.622551	0.54049	liver	x
Myc	-0.287833	-0.683317	-0.831081	0.923184	1.85435	0.216996	-1.1923	liver	x
Stat2	-0.338685	0.375405	-0.613381	-0.769311	2.30288	-0.391313	-0.565597	liver	x
Zfp655	-1.22856	-1.31013	0.0795208	0.383647	1.5081	1.05356	-0.48614	liver		x
Zc3h7a	-1.01647	-0.803034	0.432661	0.442833	2.0631	-0.392091	-0.726997	liver		x
Uchl5	-0.619439	-0.51125	-0.117554	-0.0719873	2.38858	-0.70725	-0.361101	liver	x
Cdc45	-0.969347	-1.33674	-0.0693131	-0.0120505	1.88816	-0.288293	0.787586	liver	x
Nr1h4	-0.567319	-0.569164	-0.532286	0.420813	2.3087	-0.50659	-0.554149	liver	x
Med7	-0.949613	-1.01734	-0.983083	-0.0492141	1.84747	0.670558	0.481217	liver		x
Irf2	-0.810208	-0.949006	0.4094	0.0652712	2.19781	-0.347813	-0.565455	liver	x
Plagl2	-0.928216	-1.15456	-0.206678	0.0663999	2.17849	-0.053479	0.0980385	liver	x
Nfe2	-0.432666	-0.431325	-0.417626	-0.407288	2.44896	-0.391085	-0.368965	liver	x
Bach1	0.176675	-0.0655917	0.386544	0.253096	1.71657	-0.616958	-1.85034	liver	x
Zc3h18	-0.516818	-1.27836	-1.15275	0.3601	1.79373	0.165263	0.628826	liver		x
Bola3	-0.856937	-0.773226	1.44726	-0.259728	1.6547	-0.734856	-0.47721	liver		x
Nr1i3	-0.409913	-0.410007	-0.40976	-0.402932	2.44948	-0.408438	-0.408434	liver	x
Nfyb	0.440239	-0.369748	-0.601548	-0.130422	2.24045	-0.679034	-0.899941	liver		x
Prox1	-0.205999	-0.328892	1.25062	-0.776257	1.7867	-0.845464	-0.880712	liver	x
Gata1	-0.457488	-0.457654	-0.449292	-0.442034	2.44418	-0.376605	-0.261102	liver	x
Mxd1	-0.334518	-0.17995	-0.736431	-0.584008	2.37426	-0.577693	0.0383377	liver	x
Bola2	-0.0702849	-0.229738	-0.83779	-0.660174	2.34167	0.0225441	-0.56623	liver	x
Tfb1m	-1.31005	-1.11506	-0.0134714	-0.327721	1.78513	0.126725	0.85445	liver	x
Sertad3	-1.18596	-1.16333	-0.240152	-0.209182	1.8949	0.716177	0.187542	liver	x
E2f1	-1.0126	-1.4117	0.0927788	-0.351502	1.85989	0.250908	0.572219	liver	x
Zbtb7a	-0.222401	-0.238921	-0.065445	-0.409593	2.3756	-0.574306	-0.864932	liver	x
Pus1	-1.13948	-0.913433	0.337534	0.889947	1.82273	-0.232508	-0.764783	liver	x
Sertad2	-0.987941	-1.35742	0.791055	0.00974331	1.61018	-0.725871	0.660253	liver	x
Sirt1	-1.53665	-1.11839	-0.578498	0.420617	1.20805	0.548315	1.05655	liver	x
Cited4	-0.725488	-0.748832	0.564408	-0.540139	2.21002	-0.125371	-0.634595	liver	x
Zfp143	-0.27806	-1.56576	0.622994	0.0967011	1.83455	-0.832536	0.122113	liver	x
Aff1	-1.39313	-1.26157	0.551037	0.890564	1.50192	0.0471686	-0.335994	liver	x
Arntl	0.878623	1.08713	-0.723501	-0.913253	1.38212	-1.25209	-0.459021	liver	x
Ppara	-0.635428	-0.629914	0.157552	-0.125298	2.35215	-0.551141	-0.567923	liver	x
Tfdp2	-0.681223	-0.723608	-0.150042	-0.255665	2.39538	-0.20421	-0.380637	liver		x
Hhex	-0.501331	-0.505328	-0.253088	-0.360058	2.44167	-0.403266	-0.4186	liver	x
Whsc1l1	0.633131	0.648141	-1.00167	0.0642154	1.73403	-0.984247	-1.09361	liver	x
Dbp	0.323898	-0.356608	0.959012	-0.56754	1.63401	-0.336618	-1.65615	liver	x
Sertad1	-1.45456	-1.50989	0.72061	0.285451	1.34508	0.363211	0.250101	liver	x
Gmeb2	0.145243	-0.240571	-1.09272	-0.302391	2.29523	-0.254689	-0.550097	liver		x
Rbl1	-1.01252	-1.19586	0.13716	0.393412	2.03908	-0.452687	0.0914166	liver	x
Mier1	-1.24929	-1.22287	0.0929839	0.659378	1.85591	0.0848741	-0.220984	liver	x
Zbtb44	-1.34754	-1.56858	0.0762415	0.640301	1.33788	0.160032	0.701673	liver		x
Cebpb	-0.755121	-0.762248	-0.181036	-0.480154	2.35381	0.0341518	-0.209406	liver	x
Klf16	1.02625	-1.29859	-0.92545	-0.568531	1.39765	-0.543477	0.912142	liver		x
Rorc	-1.09635	-0.936529	0.191438	0.608786	2.03798	-0.268436	-0.536887	liver	x
Ikbkg	-0.550157	-0.566232	0.224353	-0.147605	2.31625	-0.388578	-0.888028	liver	x
Gabpb2	-1.15927	-0.97175	-0.250302	0.279626	2.1355	0.0538108	-0.0876191	liver	x
Elk4	-1.03092	-1.23272	1.25735	0.728955	1.31192	-0.360796	-0.673782	liver	x
E2f8	-0.743038	-0.880691	0.115369	-0.118201	2.32048	-0.445996	-0.247922	liver	x
Wdhd1	-0.800918	-0.746663	-0.573779	-0.154097	2.31996	-0.202342	0.157841	liver	x
Lyl1	-0.492424	-0.483448	-0.173173	-0.434633	2.4367	-0.384299	-0.468725	liver	x
Crebl2	-0.406006	0.0722409	-0.820603	0.0897898	2.30233	-0.416724	-0.821031	liver		x
Usf3	0.570934	-0.473708	0.0620286	0.885572	1.51539	-1.07062	-1.4896	liver		x
Bola1	-0.2128	-0.366516	-0.566967	-0.70649	2.41639	-0.250071	-0.313548	liver		x
Sirt7	0.0408652	0.171434	-1.15766	0.0226844	2.13264	-0.187787	-1.02217	liver	x
Sox6	0.364037	-0.441441	-0.453873	-0.322398	2.26209	-1.06045	-0.347967	liver	x
Ankzf1	-0.785206	-0.671534	1.15056	-0.584972	1.70682	0.306523	-1.12219	liver		x
Mafk	-0.719067	-0.933663	0.629079	-0.489985	2.12539	-0.673972	0.0622176	liver	x
Irf9	-0.571805	-0.342424	-0.42109	-0.00732449	2.37516	-0.196921	-0.8356	liver	x
Nr0b2	-0.544799	-0.52731	-0.0106872	-0.504609	2.41339	-0.462096	-0.363888	liver	x
Pex14	-0.449249	-0.38174	-1.19787	-0.0541429	2.27429	0.013816	-0.205102	liver	x
Zfp367	-1.11924	-1.24454	1.32145	-0.0357646	1.44558	-0.566947	0.199458	liver		x
Trip4	-1.40197	0.371448	-0.736012	0.0151734	1.39565	1.26032	-0.904613	liver		x
Nr1i2	-0.431606	-0.431502	-0.43149	-0.318901	2.44777	-0.411212	-0.423057	liver	x
Sap18	0.202324	0.42313	0.0400783	0.583757	1.48461	-0.868719	-1.86518	liver		x
Elmsan1	-1.00654	-1.33344	0.775313	-0.0199086	1.87369	-0.310105	0.0209909	liver	x
Baz1a	-0.778528	-1.01995	-0.538196	-0.233193	1.83803	-0.459742	1.19157	liver	x
Exosc9	-0.810708	-0.885851	1.01458	-0.366733	1.53559	0.735738	-1.22262	liver		x
Rbm15	-0.993996	-1.39235	0.158998	0.0695368	1.89399	-0.32702	0.590842	liver	x
Ikzf5	-0.270646	-0.666792	0.617107	0.75978	1.76084	-1.06247	-1.13782	liver		x
Zfp524	-0.836068	-1.15597	0.193568	-0.232794	2.18625	0.124209	-0.279194	liver		x
Per2	-0.0685019	-0.273529	0.0299027	-0.13337	2.28251	-0.96669	-0.870323	liver	x
Junb	1.55415	-0.814808	-0.425135	-0.716873	1.58191	-0.470707	-0.708543	liver	x
Nr1h3	-0.553354	-0.507999	-0.334805	-0.0689509	2.42102	-0.49609	-0.459823	liver	x
Foxa3	-0.424056	-0.424074	-0.419779	-0.412482	2.44914	-0.394815	-0.373933	liver	x
Zfp276	0.568855	1.01152	-0.612255	-0.944101	1.42074	0.0915285	-1.53629	liver	x
Terf1	-1.07418	-1.0841	-0.841277	-0.0468725	1.6801	0.36321	1.00312	liver	x
2410016O06Rik	-0.063505	-1.05242	-1.45789	-0.0825456	1.50442	1.21992	-0.0679733	liver
Med20	-0.977194	-0.261862	-0.283197	0.242606	2.24127	-0.0614175	-0.900211	liver	x
Zfyve26	-0.534957	-0.378644	-0.91269	-0.549593	2.12414	-0.541862	0.793608	liver	x
Zbtb48	-0.563707	-0.300382	-1.46197	-0.346257	2.0147	0.156327	0.501297	liver		x
Irf1	-1.04682	-1.06463	-0.103832	-0.336592	2.11604	0.410375	0.0254605	liver	x
Plek	-0.325106	-0.248677	-0.382086	-0.538489	2.43888	-0.438488	-0.50604	liver	x
Zfp800	-0.743285	-0.601723	-0.614636	-0.298908	2.24388	-0.532684	0.547361	liver	x
Taf6l	-1.23015	-1.14975	-0.682845	0.126886	1.70924	0.678971	0.547643	liver		x
Chaf1b	-0.958867	-1.5582	-0.261839	0.688099	1.72694	0.00582981	0.358041	liver	x
Mybl2	-0.751749	-0.922794	-0.485681	-0.400174	2.26453	0.23581	0.0600605	liver	x
Mxd3	-0.720824	-1.09397	-0.0384521	-0.47074	2.24895	0.0369913	0.0380424	liver	x
Gfi1b	-0.427522	-0.426989	-0.422929	-0.405942	2.449	-0.365715	-0.399899	liver	x
Arid3a	-0.945595	-0.793629	-0.878746	0.90627	1.90917	-0.428932	0.231465	liver	x
Brca1	-0.928842	-1.20216	-0.536245	0.0843869	2.02367	0.0095953	0.549589	liver	x
Foxn2	-1.39065	-0.159142	-0.0213368	0.0704848	2.13066	0.0704511	-0.700474	liver		x
Nr2c1	-1.96292	-0.960667	0.0231348	0.659237	1.00842	0.538487	0.694312	liver	x
Zfp707	-0.451942	-0.504451	-0.730615	-0.402026	2.40243	-0.0447623	-0.268636	liver		x
Foxq1	-0.398643	-0.458046	-0.763882	0.450922	2.27729	-0.703764	-0.403874	liver	x
Ahr	-0.964184	-0.839929	-0.445549	0.353941	2.18807	0.178397	-0.470746	liver	x
Zbtb7b	-0.996335	-0.643171	-0.107285	0.275142	2.27086	-0.276588	-0.522622	liver	x
Ttf1	-1.17695	-1.29754	-0.794461	0.48101	1.43992	0.465782	0.88223	liver		x
Mbd4	-0.814348	-1.52596	-0.947364	0.76359	1.36024	0.591348	0.572497	liver	x
Trib1	-0.846802	-0.612251	0.396263	0.975302	1.8092	-1.01004	-0.711672	liver	x
Ikzf1	-0.330853	-0.409745	-0.431333	-0.457861	2.44773	-0.386039	-0.431903	liver	x
Nrf1	-0.584424	-0.956684	-1.17867	0.243563	2.04968	0.248256	0.178276	liver	x
Zfp874b	-0.429828	-0.514193	0.419487	-0.190507	2.15016	-0.13205	-1.30307	liver		x
Per3	-0.828703	-0.576778	1.15071	-0.270485	1.62306	0.271579	-1.36938	liver		x
Tfb2m	-0.202788	-0.953244	1.42709	0.14464	1.46956	-0.775311	-1.10995	liver		x
Cebpd	-1.10567	-1.21068	0.292199	-0.468259	1.95595	0.405104	0.131347	liver	x
Zfp593	0.604497	-0.55431	-1.97648	-0.475631	1.20571	0.485363	0.710847	liver		x
Ndnl2	0.246641	-0.0181953	-0.845251	-0.858362	2.14425	0.242512	-0.911591	liver
Rpl11	-0.955742	-1.01025	-0.882015	0.330237	1.74015	1.04015	-0.262532	liver	x
Zkscan14	-0.230908	-0.0865593	-1.13812	-0.754079	1.85387	1.06535	-0.709547	liver		x
Maff	-0.814198	-0.774248	0.546441	-0.48533	2.22598	-0.302286	-0.396361	liver	x
Thrb	0.0991073	-0.825616	0.120699	0.431338	2.07284	-0.880817	-1.01755	liver	x
Onecut1	-0.411459	-0.041671	-0.500764	-0.490836	2.42091	-0.485702	-0.490478	liver	x
Gm6712	-0.711504	-1.56057	0.700177	0.49723	1.71819	-0.0374784	-0.606044	liver		x
Hcls1	-0.60991	-0.652933	0.165918	-0.340596	2.3631	-0.31182	-0.613756	liver	x
Zfp791	-0.789453	-0.345366	-0.964502	0.737381	1.51752	1.03319	-1.18876	liver		x
Myb	-0.374726	-0.385512	-0.402679	-0.225493	2.43781	-0.477703	-0.571698	liver	x
Ncoa4	-0.556472	-0.52409	-0.315251	-0.327803	2.43725	-0.440499	-0.273136	liver	x
Irf6	-0.896046	-0.887219	-0.423333	1.08318	1.93	-0.463622	-0.342959	liver	x
Dnmt3b	-1.34492	-1.18092	-0.715552	0.776988	1.25038	0.170834	1.04319	liver	x
Med18	-1.24195	-1.56543	-0.017374	1.00126	1.3759	0.297596	0.150001	liver		x
Foxa2	-0.497914	-0.197897	-0.294943	-0.503374	2.4351	-0.462654	-0.478317	liver	x
Commd1	-1.26603	-1.10645	1.23651	0.304927	1.51953	-0.294243	-0.394242	liver	x
Irf5	-0.964574	-1.02871	-0.324772	0.0227582	2.14795	0.448371	-0.301029	liver	x
Nfkbiz	-1.14294	-0.906478	0.206001	0.412169	2.09887	-0.208211	-0.459411	liver	x
Bcl3	-0.918422	-0.904378	-0.406185	-0.45005	2.20181	0.170712	0.306511	liver	x
Stat5a	-1.21949	-1.03557	0.946483	-0.348373	1.77216	0.313922	-0.429141	liver	x
Smad9	-0.892948	1.1245	-0.113169	0.101331	1.73254	-0.914078	-1.03818	liver	x
Tcf24	-1.1527	-0.599927	-1.00372	0.163791	2.01875	0.150655	0.423148	liver	x
Nr1h5	-0.571322	-0.543002	-0.508047	0.00958353	2.40895	-0.381448	-0.414716	liver		x
Btk	-0.450069	-0.453371	-0.36796	-0.442674	2.44648	-0.306653	-0.425748	liver	x
Onecut2	-0.224019	0.324644	-0.649496	-0.66226	2.3162	-0.486866	-0.618202	liver	x
Stat1	-1.39316	-1.10442	0.747905	-0.120581	1.78789	0.222187	-0.139817	liver	x
Zfp874a	-0.29119	-0.385742	-0.491265	-0.15751	2.37436	-0.12882	-0.919831	liver		x
Hnf1a	-0.656287	-0.656616	-0.649601	1.338	1.79886	-0.601947	-0.572416	liver	x
Parp14	-1.01914	-0.997497	0.790042	-0.0368245	2.0068	-0.235151	-0.508231	liver		x
Spi1	-0.434277	-0.462243	-0.344138	-0.509002	2.4442	-0.297572	-0.396963	liver	x
Irf7	-0.768941	-0.759246	-0.201516	-0.0680788	2.36877	-0.20507	-0.365921	liver	x
Zfp595	-1.53451	-1.4501	0.018886	0.840413	1.07237	0.782913	0.270022	liver		x
Irf8	-1.09237	-1.15737	0.700221	0.246272	1.92887	-0.315545	-0.310081	liver	x
Sp100	-1.07773	-1.03953	1.27711	0.528825	1.39895	-0.157364	-0.930251	liver		x
Cebpe	-0.455156	-0.456351	-0.457112	-0.449094	2.44335	-0.248576	-0.377065	liver	x
Trib3	-0.794135	-0.591542	0.0877376	-0.64749	2.33253	-0.389612	0.0025147	liver	x
Nfkbid	0.524934	0.616244	-1.84773	-1.15299	1.06303	0.120808	0.675701	liver	x
Tbx6	-0.174247	-0.190701	-0.632687	-0.964377	2.34783	-0.102778	-0.283034	liver	x
Zfp750	-0.687787	-0.597092	-0.620215	0.229357	2.34669	-0.359254	-0.311696	liver	x
Zfp953	-1.32017	-1.29036	-0.366117	0.73774	1.62045	0.529139	0.0893146	liver		x
Hsf4	0.960997	1.15122	-0.307568	-1.02516	1.24529	-0.96234	-1.06244	liver	x
Batf	-1.00645	-0.992041	0.536831	-0.110859	2.13047	-0.341769	-0.216183	liver	x
Spic	-0.508258	-0.505696	-0.478912	-0.44284	2.42952	-0.381021	-0.112795	liver	x
Sp140	-0.772953	-0.760865	-0.32622	-0.511324	2.16776	0.70837	-0.504767	liver	x
Pou2af1	-0.441426	-0.432186	-0.38936	-0.412853	2.44892	-0.398051	-0.375043	liver	x
Spib	-0.514784	-0.507584	-0.227962	-0.435969	2.439	-0.335706	-0.416997	liver	x
Zbp1	-0.462212	-0.458133	-0.388551	-0.355009	2.44789	-0.390016	-0.393966	liver	x
Hesx1	-0.722942	-0.684308	-0.682938	-0.285094	2.10677	-0.568193	0.836708	liver	x
Sp110	-0.928399	-0.953581	0.298789	-0.489026	1.7546	1.0999	-0.782276	liver	x
Gfi1	-0.571408	-0.56693	-0.45515	-0.539046	2.40104	-0.2975	0.0289916	liver	x
Zfp872	-0.646055	-0.531279	-0.703018	-0.594677	2.32673	0.192059	-0.0437605	liver		x
Bhlha15	-0.534982	-0.546	-0.508112	-0.0939028	2.42362	-0.354991	-0.385636	liver	x
Irf4	-0.558659	-0.572056	-0.21981	-0.239356	2.42762	-0.345453	-0.492289	liver	x
Batf2	-1.32185	-1.5068	0.219837	0.327098	1.53273	0.688502	0.0604873	liver	x
Ikzf3	-0.757423	-0.748952	-0.227764	-0.156781	2.34815	-0.520658	0.0634274	liver	x
Cdx4	-0.517993	-0.524501	-0.60909	-0.100029	2.39906	-0.558765	-0.0886845	liver	x
Flna	-0.925337	-1.05634	0.831664	0.95368	-1.37324	1.17794	0.391634	ovary	x
Ogt	0.785576	0.466564	-0.472166	0.622898	-1.35411	1.33933	-1.3881	ovary	x
Zfp36l1	-1.56233	-1.45492	0.551718	0.613314	0.282409	1.25918	0.310635	ovary	x
Peg3	-1.2578	0.127987	-0.869944	-0.75371	1.37905	1.47155	-0.0971304	ovary	x
Tsc22d1	0.0690153	0.0224596	-0.960185	-0.171302	-1.30911	2.0607	0.28842	ovary	x
Zfp146	0.853699	-0.958546	-1.10596	0.799879	-0.898002	1.61007	-0.301141	ovary		x
Mta1	0.936052	0.0530042	-0.674378	-0.0734304	-2.01503	1.00382	0.769955	ovary	x
Tcf3	-0.677761	-1.30175	-1.08591	0.477222	-0.0215242	1.43398	1.17574	ovary	x
Aebp1	-0.787954	-0.672692	-0.232745	-0.305013	-0.834779	2.14772	0.685467	ovary	x
Ski	0.169248	-0.463966	0.854573	0.113301	-2.18404	0.980783	0.530098	ovary	x
Zbed6	-1.42027	-1.54798	0.843397	0.935359	0.0990955	0.990201	0.100203	ovary	x
Cnot10	-0.832927	-0.586432	-1.18304	0.102021	-0.449224	1.48991	1.45969	ovary		x
Zfp639	0.256583	0.067219	0.654689	-1.57064	-0.856857	1.78519	-0.336177	ovary	x
Rnf2	0.418313	0.367611	-0.175948	0.560389	-2.3714	0.606918	0.59412	ovary	x
Smad5	-0.234019	-0.843273	0.235928	1.31719	-1.43447	1.46072	-0.502065	ovary	x
Kat2a	0.619057	0.772208	-1.16866	-0.283	-1.67358	1.23466	0.499321	ovary	x
Tead2	-0.666876	-1.09032	0.309619	1.16384	-1.46724	1.21484	0.536137	ovary	x
Id1	-1.33185	-1.0067	0.467418	0.81998	-0.381681	1.75316	-0.320322	ovary	x
Bmyc	0.440109	0.687801	-1.04302	-0.897177	-1.24514	1.65062	0.406801	ovary	x
Zbed3	-0.707878	-0.748118	-0.123432	0.428479	-1.20704	2.046	0.311995	ovary	x
Crebzf	-0.221084	1.06893	-1.53349	0.605519	-0.0405477	1.30158	-1.1809	ovary		x
Pik3r1	0.447002	0.493839	-0.317229	-0.250316	0.322211	1.39112	-2.08662	ovary	x
Yeats2	0.0520186	-0.315827	-0.57067	0.883115	-1.91697	1.36538	0.502946	ovary		x
Axin1	-0.837208	-0.900912	-0.825884	0.343427	-0.680403	1.54166	1.35933	ovary	x
Zfp36l2	-1.30046	-1.32063	-0.508989	0.358687	0.340324	1.44595	0.985106	ovary	x
Ube2i	-0.0930236	-1.37057	-1.30365	1.23032	-0.0626038	1.35498	0.244544	ovary	x
Wt1	-0.852876	-0.853724	-0.567112	0.323916	-0.81483	1.94431	0.820312	ovary	x
Med12	-1.22135	-0.118888	-0.429017	-0.645001	-0.348188	2.07307	0.689368	ovary	x
Smad3	-0.75355	-0.824431	-0.106591	0.713606	-0.951812	2.07436	-0.151581	ovary	x
Zcchc11	-0.565475	-0.862575	-0.737017	-0.649363	-0.140135	2.01903	0.935539	ovary	x
Mdm4	-0.535116	-0.450586	-0.586363	-0.115854	-0.604393	2.40328	-0.110971	ovary	x
E2f5	-0.572447	-0.562147	-0.967914	0.838432	-0.7293	2.04498	-0.0516006	ovary	x
Zim1	-1.1076	-0.779239	0.220339	-0.621163	-0.601988	1.75642	1.13323	ovary	x
Emx2	-0.230609	-0.472931	-0.993527	1.28209	-0.995583	1.73151	-0.320946	ovary	x
Unk	-0.00426057	0.188185	-0.972282	-0.0348781	-1.68232	1.40915	1.09641	ovary	x
Tshz1	-0.189301	-0.342034	0.201513	-0.06381	-1.5405	2.0982	-0.164064	ovary	x
Zfp384	-0.0268672	0.875275	-1.87736	-0.416836	-0.611465	1.17844	0.878816	ovary	x
Ing4	0.716727	0.231915	-1.02494	0.436386	-1.06817	1.73243	-1.02435	ovary		x
Tcf12	-0.199605	-0.201375	-0.512907	0.736926	-1.41395	1.98892	-0.398013	ovary	x
Pias3	-0.974326	-0.408965	0.246428	0.455545	-1.60672	1.60013	0.687914	ovary	x
Thap3	-0.036591	-0.00128117	0.384801	-0.101633	-1.34249	2.0379	-0.94071	ovary		x
Dmap1	-0.17292	0.135774	-0.780535	-0.990008	-1.05236	1.71719	1.14285	ovary	x
Smarca1	0.161196	0.151654	-0.458339	-0.665714	-1.59876	1.8522	0.55776	ovary	x
Foxo1	-0.92192	-1.23218	-0.0700806	0.11382	-0.120841	2.14278	0.0884224	ovary	x
Mga	0.194149	-0.413457	-0.0412982	0.247724	-2.10865	1.18608	0.935454	ovary		x
Zfp467	-0.603353	0.0138333	-0.862438	0.407797	-1.42397	1.80509	0.663039	ovary	x
Zfp277	-0.684706	-0.777055	0.305115	0.788382	-1.10553	1.94199	-0.468201	ovary	x
Zfp579	0.825841	1.01756	-0.57574	-0.905666	-1.678	1.13195	0.184053	ovary		x
Med17	-0.591487	-0.768885	-1.19527	-0.09393	0.174256	2.11159	0.363721	ovary		x
Nfatc4	-0.722511	-0.855861	-0.234693	0.555284	-1.2928	1.75383	0.796744	ovary	x
Suv39h1	-0.815272	-1.15004	-1.1923	0.37355	1.20054	1.4068	0.176719	ovary	x
Mlxip	0.158672	0.00755476	0.807359	0.149446	-2.31684	0.92878	0.265026	ovary	x
Zfp746	0.545204	0.358143	-1.29503	0.0259051	-1.57643	1.4837	0.458502	ovary	x
Gtf3a	-0.737138	-1.1708	-1.11672	0.696154	0.666341	1.70537	-0.0432036	ovary	x
Six5	-1.11841	-1.1069	0.229523	0.106905	-0.762959	1.75111	0.900736	ovary	x
Zfp592	-1.58062	-1.28973	0.0479413	0.161442	0.344659	1.22301	1.0933	ovary		x
Zfp622	-0.202988	0.0368978	-1.57263	-1.04561	1.10826	1.45371	0.222365	ovary		x
Zfp383	0.116199	0.830359	0.544735	0.100071	-2.23887	0.943471	-0.295969	ovary		x
Fosl2	-0.239204	-1.12462	0.0947278	0.327124	-0.983146	2.13354	-0.208426	ovary	x
Mta3	0.937607	0.0738377	-1.31179	-1.66975	0.263494	1.05442	0.652189	ovary	x
Zfp703	0.235042	-0.145035	-0.732468	-0.200204	-1.63754	1.78319	0.697016	ovary		x
Zfp787	-1.57391	-1.13333	0.0592155	-0.317574	0.658112	1.29277	1.01471	ovary		x
Mier2	0.496719	0.54586	-1.23789	-0.700614	-1.33082	1.41489	0.811849	ovary		x
Ezh1	-0.869653	-0.112455	-0.873694	0.675278	-1.30848	1.56233	0.926671	ovary	x
Nfxl1	-1.0625	-0.826796	-1.14754	0.405357	0.0253398	1.69658	0.909559	ovary		x
Gata2	-1.09083	-0.604794	-0.451172	0.342649	-1.01411	1.65776	1.1605	ovary		x
Zfp777	0.727132	0.640236	-1.30635	0.101146	-1.56024	1.38202	0.0160653	ovary		x
Zfp958	-0.601581	-0.530267	-0.483644	0.0278101	-0.363645	2.40503	-0.4537	ovary		x
Ddb2	-0.990681	-0.470926	-1.02658	-0.329837	0.086595	2.03514	0.696292	ovary	x
Taf7l	-0.610645	-0.61083	-0.619949	-0.618411	-0.612989	1.9782	1.09463	ovary	x
Zfp212	-0.129857	-0.3264	-1.41077	0.0722284	-0.991367	1.48513	1.30104	ovary	x
Kdm5a	-1.20908	-1.73068	0.529774	0.711591	-0.0590752	1.20124	0.556224	ovary	x
Ring1	-0.200059	0.552256	-1.26382	-0.724034	-0.454936	2.08001	0.0105848	ovary	x
Zfp280b	-1.23309	-1.14341	-0.386536	-0.160361	0.805166	1.8025	0.315729	ovary		x
Axin2	0.305163	0.979702	-1.10198	-0.43454	-1.30092	1.68355	-0.130968	ovary	x
Tle1	0.637723	0.465046	-2.21581	-0.589377	0.531702	0.860906	0.309812	ovary		x
Irx3	-0.896357	0.508823	0.0588778	0.12754	-0.965035	2.0505	-0.884348	ovary	x
Myrf	-0.938923	-0.608315	-0.399398	-0.939241	0.231255	2.07887	0.575747	ovary	x
Zfp518a	-1.09879	-0.97831	-0.563785	0.292616	-0.495169	1.69034	1.1531	ovary		x
Rbak	0.259336	-0.0180237	-0.61299	0.544185	-1.89215	1.63497	0.0846649	ovary		x
Zfp408	0.381621	-0.147368	-1.18091	-0.0796931	-1.3186	1.85936	0.485591	ovary		x
Tgif1	-1.12145	-1.07178	-0.673003	0.421187	-0.330541	1.42012	1.35547	ovary	x
Meis1	-1.42822	-0.0400542	0.316456	0.455695	-1.30789	1.68472	0.319292	ovary	x
Mms19	-1.11378	-0.742278	-1.23088	1.1886	-0.0093274	1.43393	0.473743	ovary		x
Zscan25	0.741649	0.131044	0.515254	0.0461844	-1.11223	1.40051	-1.72241	ovary		x
Zbtb24	-0.765239	-0.705418	-1.15625	0.868247	-0.579529	1.78416	0.554035	ovary	x
Zufsp	-0.814428	-0.69976	-1.23292	-0.462333	0.798867	1.73894	0.67163	ovary		x
Rfx5	-0.080562	1.22202	-1.13519	0.425975	-1.47245	1.3328	-0.292595	ovary	x
Zbtb8a	-0.552723	0.0233809	-0.072029	-0.04152	-1.8105	1.67367	0.779724	ovary		x
Tbx3	-1.23918	-1.21208	-0.173382	1.216	-0.289369	1.54227	0.155743	ovary	x
Hoxc6	-0.819857	-0.816529	-0.812388	0.533147	-0.81302	1.77245	0.956195	ovary	x
Ebf4	0.372371	0.797029	-1.18374	-0.416395	-1.43885	1.58035	0.289233	ovary		x
Nr5a2	-0.674662	-0.602265	-0.585741	-0.646612	1.00724	2.03132	-0.529276	ovary	x
Chek1	-1.26973	-1.62547	-0.154469	0.350077	1.04487	1.09044	0.564278	ovary	x
Zbtb10	-0.550361	-0.341846	0.518983	0.917335	-2.05947	0.957428	0.557936	ovary		x
Zfp51	-1.65755	-1.33036	-0.049369	0.522902	0.880213	1.03704	0.597125	ovary		x
Zfp141	1.04743	-0.551579	-2.07046	-0.0733032	0.203787	1.05537	0.388754	ovary	x
Sohlh1	-0.574769	-0.574305	-0.576885	-0.57611	-0.574817	2.21512	0.661763	ovary	x
Zfp53	-0.535569	-0.883363	-1.17795	0.344054	1.15699	1.66323	-0.567394	ovary		x
Zbtb46	-1.44511	0.460922	-0.627689	0.0303814	-0.968474	1.51497	1.035	ovary	x
Snai1	-1.10433	-1.0649	0.135684	0.507243	-1.03789	1.33679	1.22741	ovary	x
Zfp213	-1.15429	-1.08355	-0.322489	0.538434	-0.63893	1.60552	1.05531	ovary		x
Rasd1	-0.340334	-0.750677	-0.261898	-0.525187	-0.874431	2.21989	0.532637	ovary	x
Zbtb21	-0.416688	-0.47879	-0.662939	-0.0121392	-1.3566	1.5921	1.33505	ovary		x
Zbtb26	-0.559239	-0.0460964	-0.908226	1.29795	-1.15248	1.66168	-0.293592	ovary		x
Zfp945	0.0331473	-0.19959	0.110007	0.861125	-2.09117	1.35208	-0.0655979	ovary		x
Hoxc8	-0.802176	-0.803075	-0.800841	0.348363	-0.798085	1.77004	1.08578	ovary	x
Mdfi	-1.03463	-0.774333	0.128927	-0.183504	-1.02899	1.58315	1.30938	ovary	x
Zfp839	-1.37518	-1.34909	-0.0477486	0.511464	-0.119336	1.48892	0.89097	ovary		x
Rbpj	-0.188716	-0.0616197	0.376407	0.914962	-1.82128	1.47647	-0.696225	ovary	x
Foxl2	-0.397165	-0.381661	-0.429261	-0.428901	-0.429826	2.44899	-0.382178	ovary	x
Zmat1	-0.467789	0.0894627	0.237682	-1.12805	-1.37498	1.49372	1.14995	ovary		x
Figla	-0.424518	-0.424842	-0.428028	-0.428086	-0.427392	2.44767	-0.3148	ovary	x
Prdm11	-0.8138	-0.39318	0.467235	0.23119	-1.79602	1.27505	1.02953	ovary	x
Gli3	0.508239	-0.417558	-0.326868	0.544737	-2.09921	1.17268	0.617986	ovary	x
Hoxc4	-0.911811	-0.648105	-0.856674	0.64982	-0.892907	1.68913	0.970547	ovary	x
Zfp449	-0.834479	-0.59029	1.01906	0.0769653	-1.65293	1.3188	0.662879	ovary	x
Prdm5	-0.965271	-0.910938	0.595853	0.180565	-1.23745	1.71092	0.626321	ovary		x
Nobox	-0.424489	-0.423509	-0.424678	-0.420483	-0.42309	2.44827	-0.332025	ovary	x
Zbtb7c	-0.502026	0.0598975	-0.936516	0.439891	-1.23651	2.03076	0.144512	ovary	x
Prdm9	-0.924494	-0.783158	-0.452441	-0.312176	0.146645	2.28175	0.0438732	ovary	x
Zfp688	-0.661077	-0.677834	-1.66498	0.102741	0.421199	1.42483	1.05512	ovary		x
Bmp2	-1.038	-0.955304	-0.292575	0.0125072	1.33599	1.63058	-0.693204	ovary	x
Pparg	-0.953187	-1.06283	0.352913	0.0741626	0.599713	1.90579	-0.91656	ovary	x
Ar	-0.613956	-0.801412	-0.723814	0.581771	-0.973231	1.96145	0.569197	ovary	x
Zfp747	-0.465802	0.32401	-0.816934	1.25151	-1.30803	1.56073	-0.545491	ovary		x
Zfp677	-0.0317888	0.474697	-0.904431	0.00116796	-1.81262	1.34487	0.92811	ovary		x
Bnc1	-0.790629	-0.759527	-0.0592506	-0.725882	-0.608331	2.00336	0.940254	ovary	x
Zfp58	-0.723257	0.442932	-0.225684	0.63339	-1.58345	1.79133	-0.335268	ovary		x
Hoxc5	-0.838578	-0.730649	-0.80593	0.474673	-0.826522	1.8568	0.870207	ovary		x
Bhlhe41	-0.0630786	0.687204	1.13284	-1.17984	-1.32057	1.3278	-0.584357	ovary	x
Plag1	-1.15106	-1.22272	0.222657	-0.016762	-0.573746	1.51689	1.22475	ovary	x
Lhx8	1.07213	-0.617214	-0.629708	-0.640203	-0.645061	1.99122	-0.531164	ovary	x
Esr1	-0.819373	-0.863535	-0.843375	-0.246146	0.394311	2.14506	0.233062	ovary	x
Rsl1	-0.12524	-0.62183	-0.517013	0.773337	-1.69411	1.58002	0.604832	ovary		x
Esr2	-0.474971	-0.473448	-0.460202	-0.347902	-0.51384	2.43444	-0.164072	ovary	x
Zfp429	-1.30772	-1.4516	-0.17747	0.929689	0.198625	1.4575	0.350973	ovary		x
Zbtb8b	-0.499508	0.881694	-0.420315	-0.76012	-0.855501	2.07574	-0.421992	ovary		x
Sohlh2	-0.629224	-0.627331	-0.626217	-0.627895	-0.630659	1.78565	1.35568	ovary	x
Fgf2	-0.785087	-0.739188	-0.112921	-0.472097	-0.948962	1.64007	1.41818	ovary	x
Relb	-1.11579	-1.02628	0.989735	-0.109783	-0.963738	1.5029	0.72295	ovary	x
Wwox	-1.12309	0.280368	-0.677636	0.258565	-1.22572	1.7623	0.725208	ovary	x
Zglp1	-0.412449	-0.0908689	-0.922473	-0.838709	-0.784783	1.55846	1.49082	ovary	x
Mkx	0.671693	-0.622888	-1.27564	-0.682941	-0.207732	2.00271	0.114805	ovary	x
Dmrta1	-0.441287	-0.585324	-0.675412	-0.706774	-0.732635	1.70469	1.43674	ovary	x
Mbnl3	-1.20103	-1.27436	-0.0178553	0.297722	0.413022	1.91236	-0.129856	ovary	x
Msx1	0.864381	1.1057	0.064204	-0.979869	-1.31913	1.20261	-0.937896	ovary	x
Arhgap22	-0.751645	-0.700802	-0.831483	-0.142148	-0.603114	1.88915	1.14004	ovary		x
Rhox1	-0.55151	-0.547735	-0.551582	-0.552451	-0.551763	2.29589	0.459148	ovary		x
Ccdc79	-0.576838	-0.470753	-0.730058	-0.623887	-0.732646	1.76088	1.3733	ovary	x
Rhox13	-0.630635	-0.629377	-0.631142	-0.629039	-0.631142	1.73117	1.42017	ovary	x
Twist2	-0.811359	-0.766864	-0.349893	-0.317558	-0.848324	1.65717	1.43683	ovary	x
Zfp960	-1.26249	-1.70757	1.00185	0.227262	0.368276	1.10897	0.263705	ovary		x
Runx2	-0.397389	-0.638068	-0.674677	-0.0156321	-0.497042	2.38852	-0.165707	ovary	x
Lbx2	-0.629023	-0.626555	-0.570273	-0.0377362	-0.53526	2.36591	0.0329369	ovary	x
Prdm1	-1.02716	-1.0906	0.38543	0.433	-1.15501	1.41891	1.03543	ovary	x
Runx1	-0.782499	-0.720893	-0.377571	-0.55224	0.574217	2.22619	-0.367202	ovary	x
Noto	-0.41419	-0.413078	-0.407273	-0.414003	-0.414741	2.44938	-0.386096	ovary	x
Klf14	-1.06148	-1.13155	0.2777	0.65629	-1.07661	1.4827	0.852949	ovary	x
Trp63	-0.600573	-0.559903	-0.243413	-0.263215	-0.554908	2.41881	-0.196798	ovary	x
Sox15	-0.550814	-0.574343	-0.590913	-0.422858	-0.519168	2.33813	0.319971	ovary	x
Zfp473	-0.784321	-0.869003	-1.00808	-0.330331	0.09	1.82916	1.07258	ovary		x
Tbpl2	-0.408371	-0.41353	-0.414537	-0.394028	-0.414537	2.44943	-0.404429	ovary	x
Rhox2a	-0.57236	-0.569983	-0.56985	-0.579209	-0.579209	2.22004	0.650568	ovary		x
Isx	-0.514184	-0.539448	-0.243082	-0.499132	-0.502577	2.42248	-0.124058	ovary		x
Tfap2e	-0.174557	1.10543	-0.873883	-0.925285	-0.890907	1.82475	-0.06555	ovary	x
Barx1	-1.06416	-1.04339	-0.368854	-0.89522	1.12028	1.28712	0.964223	ovary	x
Zfp957	-0.255517	-0.472425	-0.50407	-0.493392	-0.46505	2.43662	-0.246169	ovary		x
Aicda	0.0766409	0.460492	-0.810693	-0.823812	-0.744139	2.18505	-0.343535	ovary	x
Myf5	-0.909881	-0.803081	-0.111417	-0.206289	-0.573752	2.23803	0.36639	ovary	x
Rhox2b	-0.59764	-0.584097	-0.552255	-0.601137	-0.591112	2.1718	0.754443	ovary		x
Gcm2	-0.453419	-0.596618	-0.632315	-0.664689	-0.655722	2.07521	0.927555	ovary	x
Rhox2c	-0.615571	-0.614175	-0.600458	-0.631571	-0.631571	1.93472	1.15863	ovary		x
Nr2e3	-0.686397	-0.676265	-0.687585	0.40938	-0.709435	2.2158	0.134503	ovary	x
Hoxa13	-0.782016	-0.822845	-0.823814	0.465911	-0.816178	1.76909	1.00985	ovary	x
Cdx2	-0.480136	-0.512136	-0.674739	-0.553125	-0.437155	2.33469	0.322598	ovary	x
Mbd3l2	-0.412357	-0.407063	-0.415891	-0.413838	-0.415891	2.44936	-0.384321	ovary	x
Rhox5	-0.437288	-0.437288	-0.258376	-0.437288	-0.437288	2.44482	-0.437288	ovary	x
Rhox2e	-0.579401	-0.615023	-0.590168	-0.631848	-0.631848	2.02076	1.02753	ovary		x
Zfp616	-0.485448	-0.496105	-0.496105	-0.492163	-0.49358	2.40475	0.0586537	ovary		x
Mef2b	-0.272834	-0.625792	0.904254	-0.0998129	-1.37176	1.90559	-0.439649	ovary	x
Rhox8	-0.417343	-0.417343	-0.417343	-0.417343	-0.417343	2.44905	-0.362334	ovary		x
Pdx1	-0.803009	-0.878181	-0.882666	-0.532975	0.466346	1.96471	0.66578	ovary	x
Gm5581	0.0550362	0.205365	-0.584645	-0.664981	-0.588946	2.30213	-0.723961	ovary		x
Rhox7a	-0.408248	-0.408248	-0.408248	-0.408248	-0.408248	2.44949	-0.408248	ovary		x
Rhox6	-0.337743	-0.422142	-0.422142	-0.422142	-0.422142	2.44845	-0.422142	ovary		x
Dmrtc1c2	-0.580741	-0.580741	-0.580741	-0.580741	-0.580741	2.19278	0.71092	ovary		x
Rhox9	-0.408248	-0.408248	-0.408248	-0.408248	-0.408248	2.44949	-0.408248	ovary	x
Dmrtc1c1	-0.466764	-0.466764	-0.466764	-0.466764	-0.466764	2.42931	-0.0954876	ovary		x
Rhox4a	-0.849587	-0.849587	0.972459	-0.849587	-0.849587	1.54811	0.877783	ovary		x
Maged1	0.674471	0.81492	-0.769216	-0.824964	-1.6505	0.462889	1.2924	testis	x
Tceb2	-0.128349	0.75109	0.69757	-1.46777	0.156929	-1.37473	1.36526	testis		x
Ybx3	-0.962653	-0.897353	0.220195	-0.457628	0.604484	-0.58211	2.07506	testis	x
Psma6	-1.03464	-1.03071	0.846765	-0.27067	0.985086	-0.96844	1.47262	testis		x
Ewsr1	-0.00942145	-1.23273	-1.65969	0.899488	0.337365	0.376026	1.28896	testis	x
Psmc3	-1.01677	-1.04323	0.75798	-0.205437	0.985782	-0.994803	1.51648	testis	x
Drap1	0.463389	0.183954	0.313908	-1.42917	-1.12785	-0.218244	1.81402	testis	x
Mapk3	0.885905	0.369801	-0.54237	-1.16169	-1.42458	0.365785	1.50715	testis	x
Ybx2	-0.488947	-0.458463	-0.419114	-0.44035	-0.559966	-0.054856	2.4217	testis	x
Parp1	-0.678548	-1.76758	-0.152307	0.172262	0.0288627	0.704702	1.69261	testis	x
Sf1	-0.223945	-1.11236	-0.775599	0.0432503	-0.126331	-0.0609864	2.25597	testis	x
Cul3	-0.290329	0.0200414	0.538517	-0.474503	-1.0774	-0.844009	2.12768	testis	x
Mael	-0.473018	-0.473431	-0.475586	-0.475986	-0.474862	-0.0502049	2.42309	testis	x
Zc3h7b	0.946946	0.803427	-0.491193	-0.263045	-1.74339	-0.582597	1.32985	testis		x
Eif4a3	-1.46201	-1.50135	0.749607	0.811849	0.299253	-0.0360467	1.13869	testis	x
Zc3h14	-0.719781	-0.92949	-0.0847245	-0.0606733	-0.607445	0.116382	2.28573	testis	x
Ehmt2	0.746876	0.574153	-1.19821	-0.45295	-1.26339	-0.0992926	1.69282	testis	x
Sltm	0.753855	0.164144	-0.892053	-0.520642	-0.667566	-0.870912	2.03317	testis	x
Cnot1	-1.07609	-1.48775	0.399197	-0.0236547	0.0893401	0.25641	1.84255	testis	x
Pdcd4	-0.765669	-0.942699	-1.44511	0.337565	0.284261	1.12914	1.40251	testis	x
Lyar	-0.531164	-0.561422	-0.457781	-0.346712	-0.118034	-0.411707	2.42682	testis		x
Spz1	-0.408456	-0.408556	-0.408576	-0.408576	-0.406843	-0.408482	2.44949	testis		x
Med4	-0.251945	-0.848146	-0.583296	-0.498702	-0.725325	0.792041	2.11537	testis		x
Jund	0.125806	0.571126	-0.40296	-1.4595	-0.930804	0.241389	1.85494	testis	x
Cxxc1	-0.283203	-0.890013	-0.851665	-0.727216	0.170745	0.421005	2.16035	testis	x
Carm1	0.112577	-0.674971	0.140759	-0.38355	-1.67822	0.75965	1.72375	testis	x
Sin3b	-0.204864	-0.258712	-0.489037	-0.619054	-0.831133	0.0413984	2.3614	testis	x
Psen1	-0.0445639	0.0395039	-0.825618	0.779965	-1.34279	-0.514122	1.90763	testis	x
Zfp362	0.607186	-0.148934	-0.915313	-0.0305348	-1.75938	0.849104	1.39787	testis	x
Cdk2	-1.42252	-1.60876	0.6379	0.143204	0.94699	0.32378	0.979415	testis	x
Sorbs3	-1.03605	-0.967161	-0.00501707	-0.347725	-0.458453	0.815743	1.99866	testis	x
Dnttip2	-1.16822	-1.33587	-0.550338	-0.0600574	1.18846	0.590844	1.33518	testis	x
Cdc5l	0.101772	-0.376737	0.300948	-0.441458	0.985243	-1.93249	1.36273	testis		x
Paf1	0.25604	0.214206	0.422724	-1.00206	-1.55143	-0.149571	1.81009	testis		x
Mbd6	-0.249374	0.321537	-1.17558	-1.06656	-0.603113	1.15623	1.61686	testis		x
Pbx2	-1.36175	-1.08756	-0.633285	1.18171	-0.127294	0.799175	1.22901	testis	x
Cic	0.915613	0.374238	-0.701037	-1.06521	-1.50467	0.699758	1.28131	testis	x
Ruvbl2	-0.39163	-1.11544	-1.14479	0.429979	0.606657	-0.295685	1.9109	testis	x
Wdr5	-1.13372	-1.38521	-0.831397	0.59306	0.636832	0.837478	1.28296	testis	x
Brd3	0.977306	0.131316	-0.452712	0.231501	-1.82372	-0.533045	1.46935	testis		x
Hsf1	0.0387689	-0.316072	0.165198	-0.254296	-1.99742	1.0744	1.28942	testis	x
Sap130	0.280766	0.0254688	-0.978836	-0.452174	-0.947782	-0.128176	2.20073	testis	x
Elf2	-0.72368	-1.26803	1.13551	-0.496323	0.0191788	-0.438628	1.77197	testis		x
Gtf2h1	-0.616176	-0.92174	-0.850236	-0.161302	1.09583	-0.448868	1.90249	testis		x
Ncor2	0.446761	0.229084	-0.583935	-0.740563	-1.53987	0.355169	1.83335	testis	x
Gatad2b	1.32495	-0.171477	-0.368194	-0.302747	-1.70884	-0.197963	1.42427	testis		x
Cnot3	0.32582	-0.315214	-1.20506	-0.527797	-0.99591	0.9245	1.79366	testis	x
Med15	0.880037	-0.111024	-0.941694	-1.27281	-0.640753	0.294919	1.79132	testis		x
Med19	0.417563	0.574356	-1.49147	-0.327712	0.22133	-1.09906	1.70499	testis	x
Dr1	-1.53278	-1.01886	-0.538328	1.19702	0.626705	0.0434483	1.22279	testis		x
Cenpt	1.04246	0.966813	-1.1244	-1.11104	-1.09484	0.208478	1.11253	testis		x
Brms1	-0.461827	-0.88803	-0.713811	-0.259152	0.554797	-0.448407	2.21643	testis		x
Tbpl1	0.758665	0.729471	-0.568435	-0.399088	-1.22058	-1.00558	1.70555	testis	x
Kat7	-0.390097	-0.578445	-0.470767	-0.265025	-0.479864	-0.25061	2.43481	testis	x
Phf1	-0.201266	0.660315	-0.970368	-1.18783	-0.839736	0.921015	1.61787	testis		x
Hdac6	0.0558798	1.11693	-1.39386	0.621286	-1.30848	-0.350839	1.25908	testis	x
Ash2l	0.189835	-0.0808701	-0.670364	-0.20169	-1.20908	-0.250996	2.22317	testis	x
Ctr9	0.94119	0.701465	-1.89366	0.0906217	-0.459169	-0.591658	1.21121	testis		x
Zfp395	-1.5325	-1.25738	0.0438571	0.168206	0.124945	1.13608	1.31679	testis		x
Topors	-0.929563	-1.32359	-0.532437	0.615531	0.127975	0.120981	1.9211	testis		x
Gatad2a	-1.33059	-1.52366	0.525574	0.781226	-0.237166	0.460583	1.32403	testis	x
Kat8	-0.452263	-0.440135	-0.773782	-0.825607	0.0853957	0.103487	2.3029	testis	x
Trrap	0.43849	0.221454	-0.529999	-0.355605	-1.84648	0.405604	1.66653	testis	x
Wwp2	-1.02752	-0.637003	-0.59983	0.0546236	0.883581	-0.662748	1.9889	testis	x
Setx	-0.160666	-0.23466	-0.376519	-0.544204	-0.706902	-0.391258	2.41421	testis	x
Mllt10	-0.745996	-0.91467	-0.300217	0.0549015	0.11534	-0.500606	2.29125	testis	x
Kmt2b	0.536259	0.628558	-0.989112	-0.681228	-1.50012	0.449074	1.55657	testis	x
Pelp1	-0.142242	-0.667314	-0.529496	-0.0753677	-1.30785	0.71593	2.00634	testis		x
Mtor	0.0492633	0.301555	-0.229093	0.176983	-1.1693	-1.15791	2.0285	testis	x
Mdm2	-0.91602	-1.08528	0.770984	-0.287943	-0.166975	-0.352767	2.038	testis	x
Tbx2	-0.993407	-0.964254	-0.391947	0.643945	-0.906596	0.931163	1.6811	testis	x
Fiz1	-0.0311569	-0.810425	-1.48985	-0.062794	0.456758	-0.0395091	1.97698	testis		x
Prdm4	1.05517	0.63343	-0.922775	-0.340972	-1.71379	0.0321455	1.25678	testis	x
Prdm2	0.965504	-0.133941	-0.0819694	-0.29825	-1.5578	-0.654105	1.76056	testis	x
Arid2	0.147829	-0.425179	-0.423037	0.0586827	-1.13938	-0.475233	2.25631	testis		x
Cdk13	-0.158736	-0.84926	-0.866837	-0.202946	-0.83526	0.946418	1.96662	testis	x
Zscan21	1.00884	0.48718	-1.03521	0.130246	-1.57872	-0.421637	1.4093	testis	x
Creb3l1	-0.905322	-0.862611	-0.1816	-0.0289118	-0.987698	1.3649	1.60124	testis	x
Erf	-0.699146	-1.84965	0.472283	0.576425	-0.451773	0.514589	1.43727	testis	x
Pphln1	-0.945717	-1.40143	0.08184	1.21133	-0.811247	0.565237	1.29998	testis	x
Zfp318	0.399328	0.447798	-0.859054	-0.602118	-1.29747	-0.0514871	1.96301	testis	x
Nab2	-0.780474	-1.10887	-0.41091	0.178137	-0.743617	1.04459	1.82114	testis	x
Usp2	-0.676485	-0.716652	1.17952	0.0272772	-0.854719	-0.776452	1.81751	testis	x
Ciz1	1.0237	0.431365	-0.999866	-0.856253	-1.47311	0.706036	1.16813	testis	x
Srfbp1	-0.736933	-0.78049	-0.555408	0.601235	-0.0572642	-0.650811	2.17967	testis		x
Daxx	-0.200957	-0.241061	-0.687107	-0.279624	-0.821429	-0.147767	2.37794	testis	x
Pcbp3	0.267103	0.584527	-0.941418	-0.259236	-1.13794	-0.527949	2.01491	testis		x
Sgf29	-0.476992	-0.454559	-0.619099	-0.666701	-0.0510663	-0.123291	2.39171	testis		x
Kdm2a	-0.744403	-1.2869	-0.181577	0.674437	-1.01139	1.15613	1.39369	testis	x
Osr2	-0.808603	-0.809735	-0.758586	0.274695	-0.808039	1.17962	1.73065	testis	x
Kmt2d	0.0151515	0.120003	-0.186066	-0.0189024	-2.12487	0.981122	1.21356	testis	x
Zbtb22	0.798259	0.492109	-1.02579	-0.385927	-0.152134	-1.42192	1.69541	testis		x
Rlf	0.739666	0.143854	-1.09627	-0.514919	-1.40518	0.468014	1.66484	testis	x
Mier3	-1.21644	-1.00111	-0.531506	-0.0137276	0.455121	0.327528	1.98014	testis		x
Tshz2	-0.560843	-0.407446	-0.888973	-0.100383	-1.03179	1.18964	1.7998	testis	x
Per1	-0.119562	-0.580822	0.792802	-0.862259	-0.562931	-0.760374	2.09315	testis	x
Dmrtb1	-0.310965	-0.224956	-0.489222	-0.489418	-0.471236	-0.452796	2.43859	testis	x
Zfp646	-0.254128	-0.679225	-0.736204	-0.156244	-0.575498	0.0401858	2.36111	testis		x
Med16	-0.259554	-0.258864	-0.0618308	-0.19776	-1.3552	-0.0976145	2.23083	testis		x
Mxi1	0.342426	0.128539	-0.0905397	-0.13514	0.971737	-2.21396	0.996936	testis	x
Zfp687	-0.962985	-0.164229	-0.716655	0.303354	-1.16153	0.881772	1.82027	testis		X
Aatf	-0.561654	-0.451285	-1.5942	-0.301677	1.09757	0.1973	1.61394	testis	x
Gmcl1	0.169212	-0.0375219	-1.24551	0.64284	-1.16625	-0.254941	1.89217	testis	x
Foxm1	-0.754403	-1.37514	0.121118	0.107655	-0.197469	-0.0170141	2.11526	testis	x
Taf7	-1.14434	-0.899391	-0.253649	-0.801975	0.832196	0.458482	1.80868	testis	x
Dnajc2	-0.544149	-0.681163	-0.790724	-0.0732947	-0.368325	0.121218	2.33644	testis	x
Aff3	1.17895	0.405526	-1.1546	-0.55224	-1.47089	0.363697	1.22954	testis	x
Wdr75	-0.276992	-0.851152	-1.43706	0.2222	0.660175	-0.21512	1.89795	testis		x
Mrgbp	0.2241	0.628038	-0.705017	-0.599189	-1.4444	-0.00432024	1.90078	testis		x
Cry1	-0.661089	0.0891249	-0.528102	-0.59657	-0.717777	0.0913364	2.32308	testis	x
Zkscan17	-0.832178	-0.766876	-0.0389596	0.326369	-0.942767	0.0828537	2.17156	testis		x
Hells	-1.09697	-1.33857	-0.68199	0.149847	0.367993	1.26333	1.33636	testis	x
Med23	0.449056	0.185723	-0.999792	-0.306804	-1.55404	0.489276	1.73658	testis	x
Gli1	-0.667071	-0.512153	-0.593906	0.0440245	-0.813972	0.261122	2.28195	testis	x
Zfp275	-0.539177	-0.44565	0.133886	-0.32968	-1.27321	0.290867	2.16296	testis		x
Tcf7	-0.718321	-0.761323	-0.570806	-0.104686	-0.732043	0.786383	2.1008	testis	x
Kdm5b	0.448226	0.0168299	-0.822042	-0.174058	-1.64715	0.379374	1.79882	testis	x
Nr5a1	-0.638375	-0.645881	-0.652425	-0.53877	-0.65175	1.29442	1.83278	testis	x
Hmgxb4	0.185605	-0.381618	-1.09166	0.705316	-1.59115	0.74262	1.43089	testis		x
Tada3	1.21238	0.644355	-0.580068	-0.558749	-1.62814	-0.381895	1.29212	testis	x
Ddit3	-0.77364	-0.7447	0.410946	-1.3455	1.36509	-0.296485	1.38429	testis	x
Zfp654	-0.580119	-0.568924	-0.273494	-0.358991	-0.385604	-0.265359	2.43249	testis		x
Hmgxb3	0.468171	0.249327	0.731094	0.118073	-1.95885	-0.866034	1.25822	testis		x
Heatr1	-0.569909	-0.7752	-0.770457	-0.0446216	0.196775	-0.343521	2.30693	testis		x
Zfp110	-1.05555	-1.29216	0.0642488	0.0152584	0.660955	-0.310679	1.91792	testis	x
Nfkbib	-0.0225754	-0.0403856	-0.982416	-0.919848	0.729466	-0.776919	2.01268	testis	x
Hinfp	0.881128	0.177808	-1.68483	-0.86279	0.713401	-0.560899	1.33618	testis	x
Zfp574	-0.224698	-0.282734	-0.693406	-0.484587	-0.507769	-0.224587	2.41778	testis		x
Cramp1l	0.0366244	-0.961543	-0.497043	-0.105207	-1.31533	1.26965	1.57285	testis		x
Zbtb43	-0.0749001	-0.599504	0.088009	-0.0898791	-0.0960528	-1.39031	2.16263	testis		x
Crebbp	0.769326	0.366139	0.0278587	-0.0827889	-2.22133	-0.0133248	1.15412	testis	x
Dnajc21	-1.35864	-1.09109	0.0612962	-0.171439	-0.117785	0.931594	1.74606	testis	x
Zfp217	-1.19114	-1.2191	-0.260991	0.10186	0.0734449	0.57853	1.91739	testis	x
Zfp263	-0.0915722	-0.804216	-1.38	0.310046	-0.770526	1.30883	1.42744	testis		x
Npat	-0.975196	-1.51779	-0.572554	0.337419	0.475055	0.607018	1.64605	testis	x
Rfx1	0.186755	0.556817	-0.96744	-0.342499	-1.22211	-0.225798	2.01427	testis	x
Hic1	-1.02957	-1.01694	-0.121053	0.434513	-0.987782	1.24819	1.47264	testis	x
Zfp37	0.163642	0.43452	-0.66058	-0.492069	-1.08187	-0.522841	2.15919	testis		x
Adnp2	-0.518404	-0.765198	0.785471	0.59506	-1.85023	0.54931	1.20399	testis		x
Noc3l	0.202008	0.266652	-2.18261	0.540574	-0.487456	0.502303	1.15852	testis	x
Zmat5	-0.839875	-1.18805	-0.174144	0.339181	0.0702222	-0.353872	2.14654	testis		x
Zfp516	-0.809483	-1.11933	0.0282298	0.896948	-1.2623	0.882066	1.38387	testis		x
Ncoa2	0.390169	0.0652347	0.356637	-0.716764	-1.11702	-0.977895	1.99964	testis	x
Rara	-1.01236	-1.03747	0.446039	-0.0301603	-0.843242	0.560499	1.91669	testis	x
Rfx2	-0.57131	-0.570676	-0.372289	-0.567768	0.0340729	-0.352373	2.40034	testis	x
Thap7	-0.0743905	-0.338688	-1.51189	-0.599177	-0.13564	0.747097	1.91269	testis		x
Sox9	0.848958	0.606342	-0.266511	-0.501289	-1.22335	-1.13727	1.67312	testis	x
Znfx1	-0.760384	-0.852231	-0.158138	0.236652	0.0331673	-0.747364	2.2483	testis	x
Mbtd1	0.538599	-0.829255	-0.552072	1.06718	-1.78311	0.475704	1.08296	testis	x
Cmtm2a	-0.416107	-0.416521	-0.416646	-0.41649	-0.415374	-0.368013	2.44915	testis	x
Cnot4	-0.00642147	-0.182095	-0.466615	-0.729933	-0.644731	-0.352683	2.38248	testis	x
Zfp451	0.602353	0.402737	-0.85882	-0.561409	-1.22337	-0.317245	1.95575	testis		x
Prmt7	-0.360747	0.165504	-0.0816236	-0.959377	-1.04998	0.0944189	2.19181	testis	x
Toe1	-1.57005	-0.90105	-0.748224	0.429493	0.462512	0.995357	1.33196	testis	x
Zfp105	-0.436504	-0.301928	-0.676671	0.0803167	-1.32974	0.648199	2.01633	testis		x
Morf4l1	-0.343819	0.126786	0.222474	-0.711488	-0.406518	-1.10592	2.21849	testis	x
Creb3l4	-0.439089	-0.446318	-0.42435	-0.387815	-0.448718	-0.300336	2.44663	testis	x
Tgif2	-0.743973	-1.12863	-0.128984	0.663956	-1.13448	0.80451	1.66761	testis	x
Klf4	-0.70647	-0.673915	1.02024	-0.319533	-0.840257	-0.473446	1.99338	testis	x
Parp12	-1.43387	-1.38701	0.498025	-0.391989	0.721475	0.760838	1.23253	testis		x
Sp2	-1.0931	-1.26207	1.04671	0.0335428	0.728199	-0.830246	1.37696	testis	x
Dvl2	-0.0512668	-0.26017	-0.804615	-0.154977	-1.45882	0.915436	1.81441	testis	x
Nfkbil1	-0.461875	-0.461938	-1.12325	-0.796055	0.0899259	0.713364	2.03983	testis		x
Med31	0.607525	0.39484	-0.333043	-0.755211	-1.7606	0.21993	1.62656	testis	x
Zkscan5	-0.819175	-1.10834	0.688157	0.0373593	-0.549132	-0.305704	2.05684	testis		x
Med29	-0.140258	-0.902961	-0.086239	-1.00303	1.30019	-0.831779	1.66407	testis		x
Phtf1	0.566844	0.310619	-0.910389	-0.129701	-1.75401	0.316742	1.5999	testis		x
Smad7	-1.08986	-0.817898	0.957457	1.06669	-1.04861	-0.415532	1.34775	testis	x
Arx	1.37698	-0.697469	-0.832953	-0.81906	-0.829918	0.215766	1.58666	testis	x
Zkscan6	1.09866	0.123	-0.788612	-1.03149	-1.36723	0.601613	1.36406	testis		x
Zscan2	0.65736	0.0350489	-0.81822	-0.515059	-1.33503	0.0139135	1.96198	testis	x
Sox8	1.0934	0.712812	-0.876244	-0.771733	-0.934916	-0.785823	1.5625	testis	x
L3mbtl2	0.966638	0.379738	-1.53595	-0.977874	0.766174	-0.783872	1.18514	testis	x
Senp1	-1.1516	-1.09074	-0.311517	0.346321	0.412071	-0.217056	2.01252	testis	x
Zscan12	-0.497955	-0.782478	-0.77702	-0.329202	-0.312269	0.430759	2.26816	testis		x
Tcfl5	-0.420564	-0.403531	-0.467941	-0.460602	-0.468168	-0.220761	2.44157	testis	x
Thap4	-0.890294	-0.883324	0.207421	0.454445	-1.01482	0.0920587	2.03451	testis		x
Bbx	-0.820272	-0.934957	-0.201959	0.577665	-0.944698	0.300406	2.02381	testis	x
Atoh8	-0.846184	-0.815036	-0.00847868	-0.175625	-0.186795	-0.30476	2.33688	testis	x
Zfp39	-0.270061	-0.451619	-0.66347	-0.525614	-0.167164	-0.34303	2.42096	testis		x
Pknox2	0.642009	0.203649	-0.831664	-0.803631	-1.28252	0.194329	1.87783	testis		x
Zkscan7	-1.16463	-0.995091	-1.20705	1.05164	0.781971	0.376844	1.15631	testis		x
Osr1	-0.850163	-0.685791	0.371379	-0.251573	-1.26697	0.893824	1.78929	testis	x
Zhx3	-0.118229	0.0354706	-1.22304	1.15374	0.0401243	-1.38451	1.49645	testis		x
Thap1	-0.281717	-0.427727	-0.738981	-0.449966	-0.138636	-0.377045	2.41407	testis	x
Zfp189	-0.217022	-0.71143	-0.804519	1.24089	0.39597	-1.38343	1.47954	testis		x
Tfe3	-1.02673	-0.423007	-1.26536	0.167737	-0.283496	1.25673	1.57412	testis	x
Zscan22	-0.183595	-1.1336	-0.777342	0.753734	-1.05822	0.693861	1.70517	testis		x
Gtf2e1	0.678252	-0.143522	-0.365499	-0.719303	-1.29998	-0.185632	2.03568	testis		x
Akna	0.251405	-0.823061	-0.837809	-0.494123	0.0834198	-0.440809	2.26098	testis	x
Zbtb25	0.23745	0.847028	-0.284324	-0.771667	-1.85335	0.438154	1.38671	testis		x
Zfp597	0.34236	1.23261	-0.455749	-1.13887	-0.984393	-0.590149	1.59418	testis	x
Sox30	-0.425719	-0.425917	-0.420152	-0.426953	-0.433086	-0.315866	2.44769	testis	x
Zfp526	-0.74004	-1.0884	0.103428	-0.482949	0.130167	-0.154463	2.23226	testis		x
Foxs1	-0.712102	-0.665399	-0.103912	-0.409121	-0.771158	0.399451	2.26224	testis	x
Gli2	-0.319122	-0.617717	-0.457662	-0.22373	-1.34055	1.27595	1.68284	testis	x
Zc3h10	0.389892	0.302264	-1.26176	-0.63183	-0.893357	0.105802	1.98899	testis	x
Twist1	-0.863263	-0.791582	-0.176923	-0.115854	-0.926675	0.892202	1.98209	testis	x
Mtf1	-0.160909	-0.396518	-0.349985	-0.905828	0.433602	-0.848712	2.22835	testis	x
Foxj1	0.596084	0.854774	-0.920884	-0.889446	-0.93836	-0.48073	1.77856	testis	x
Mbd3l1	-0.408273	-0.408603	-0.408603	-0.408603	-0.407843	-0.407564	2.44949	testis	x
Taf3	-0.262494	-0.284612	-0.479117	-0.0929304	-1.17627	0.00889597	2.28653	testis		x
Scx	-0.98619	-0.326105	-0.135143	-0.0386	-1.20556	0.703303	1.9883	testis		x
Zfp628	0.973875	0.481966	-1.12064	-0.574751	-1.55699	0.585915	1.21062	testis	x
Dmrt1	-0.419143	-0.427032	-0.427476	-0.42752	-0.426583	-0.320106	2.44786	testis	x
Crem	-0.61225	-0.641783	-0.239754	-0.3991	-0.073755	-0.440972	2.40761	testis	x
Zxdc	0.243311	-0.0182761	0.317108	-0.366866	-1.76549	-0.282847	1.87306	testis		x
Klf5	0.27774	-0.895086	-0.632056	-0.287645	-0.769157	0.0602717	2.24593	testis	x
Suv39h2	-0.298819	-0.989398	-0.918995	0.353975	-0.408577	0.0732889	2.18853	testis	x
Zfp72	0.214202	0.508257	-0.450953	0.392418	-2.00579	-0.170176	1.51205	testis		x
Pbx4	0.274972	0.383726	-0.766465	-0.685	-0.794435	-0.590183	2.17739	testis		x
Dmrtc2	-0.530007	-0.527075	-0.536211	-0.52793	-0.534786	0.312656	2.34335	testis	x
Csrnp1	-1.08016	-1.21239	0.464189	-0.261566	0.358323	-0.241422	1.97302	testis	x
Homez	-0.437894	-0.256767	-0.80225	0.819477	-0.970517	-0.426504	2.07445	testis		x
Mybl1	-0.489354	-0.622336	-0.219044	-0.354416	-0.799691	0.130459	2.35438	testis	x
Cbx7	-0.0120805	0.961732	-1.15305	-0.259651	-1.48935	0.449933	1.50246	testis	x
Zfp541	-0.497558	-0.492801	-0.513409	-0.507698	-0.508669	0.130034	2.3901	testis	x
Tbp	0.737983	0.396987	-1.41598	-0.50749	-0.481471	-0.589143	1.85912	testis	x
Zfp69	-1.46126	-1.35009	1.21309	0.183595	-0.0141673	0.206648	1.2222	testis		x
Zfp438	-0.455607	-0.453435	-0.125039	-0.580183	-0.701311	-0.0795052	2.39508	testis		x
Zfp689	1.10585	0.904548	-1.1777	-0.780939	-1.13506	-0.19555	1.27885	testis		x
Nr6a1	-0.557875	-0.501241	-0.764264	-0.645445	-0.0572702	0.204045	2.32205	testis	x
Hsfy2	-0.407679	-0.408579	-0.4087	-0.4087	-0.40739	-0.408441	2.44949	testis		x
Prrx2	-0.87389	-0.881975	0.612284	-0.407913	-1.13209	1.21007	1.47351	testis	x
Utf1	-0.434347	-0.431978	-0.438637	-0.436866	-0.438277	-0.265117	2.44522	testis	x
Fancd2	-0.954934	-1.42352	-0.223568	-0.195139	1.20487	0.00424395	1.58805	testis	x
Stat4	-0.409997	-0.426235	-0.407298	-0.413304	-0.38611	-0.406397	2.44934	testis	x
Hoxa4	-0.698785	-0.428255	-0.41679	-0.0525745	-0.57065	-0.235206	2.40226	testis	x
9130023H24Rik	-1.35503	-1.14297	0.345008	0.779323	-0.77535	0.742211	1.40681	testis		x
Arid3b	-0.464296	-0.512313	-0.705979	-0.734969	0.435477	-0.299197	2.28128	testis	x
Zbtb32	-0.472411	-0.47203	-0.457164	-0.438245	-0.44497	-0.150795	2.43561	testis	x
Zfp59	0.645192	0.509759	-0.144401	0.494629	-2.3489	0.117633	0.726087	testis		x
Hsf5	-0.414518	-0.414226	-0.430508	-0.425202	-0.428379	-0.33551	2.44834	testis		x
Zbtb3	-0.0288731	-0.167187	-0.399963	-0.535993	-0.879696	-0.359172	2.37088	testis		x
Zfp474	-0.392399	-0.377893	-0.416316	-0.438321	-0.4388	-0.38513	2.44886	testis		x
Pou5f1	-0.561708	-0.560466	-0.566498	-0.56471	-0.56169	0.555264	2.25981	testis	x
Bnc2	-0.841415	-0.0779814	-0.875641	-0.153844	-0.962124	1.04754	1.86346	testis		x
Kdm5d	0.307865	0.318717	0.124933	0.41018	-0.153109	-2.24896	1.24037	testis	x
Fam170a	-0.407783	-0.408054	-0.408921	-0.408921	-0.406891	-0.408921	2.44949	testis	x
Zbtb42	-1.09043	-0.908126	0.881231	0.0836442	-0.431739	-0.480258	1.94568	testis		x
Egr4	0.978787	-0.399692	-0.657524	-0.65933	-0.657362	-0.645916	2.04104	testis	x
Lpxn	-0.718956	-0.69966	-0.577109	-0.537667	0.188779	0.0349418	2.30967	testis		x
Nr0b1	-0.561549	-0.570752	-0.628127	-0.537142	-0.628058	0.755095	2.17053	testis	x
Zfat	0.137235	-0.737528	-0.00538688	0.0381843	-1.82813	0.863013	1.53261	testis	x
Batf3	-1.09403	-1.03858	-0.720715	0.917948	-0.357619	0.596222	1.69677	testis	x
Sall4	-0.590668	-0.554338	-0.446877	-0.618841	0.0198348	-0.200851	2.39174	testis	x
Zc3h3	0.548919	0.914907	-1.13842	-0.418742	-1.52607	0.197269	1.42214	testis		x
Dnmt3l	-0.425746	-0.424496	-0.416642	-0.413012	-0.428363	-0.340234	2.44849	testis	x
Zscan20	0.475482	0.153582	-0.500073	-0.311199	-1.74081	0.0885898	1.83443	testis		x
Dmrtc1a	-0.215593	-0.329962	-0.533921	-0.474518	-0.574586	-0.302976	2.43156	testis		x
Dmrt2	-0.393325	-1.23634	-0.743431	0.954651	-0.910127	0.768534	1.56004	testis	x
Mafa	-0.407211	-0.0510155	-0.520193	-0.519696	-0.538965	-0.382452	2.41953	testis	x
Mesp1	-0.402172	-0.397297	-0.415941	-0.413526	-0.411511	-0.408998	2.44945	testis	x
Rfx8	-0.468505	-0.427689	-0.346925	-0.459014	-0.399767	-0.345067	2.44697	testis		x
Prox2	-0.705811	-0.648165	-0.380903	-0.414171	0.039137	-0.275023	2.38494	testis	x
Tbx1	-0.276918	-0.343318	-0.173993	-0.786306	-0.880853	0.14631	2.31508	testis	x
Cpxcr1	-0.407978	-0.408461	-0.408898	-0.408898	-0.406355	-0.408898	2.44949	testis		x
Tcf23	-0.692602	-0.675095	-0.530353	-0.291937	-0.660126	0.650232	2.19988	testis		x
Foxr1	-0.543152	-0.544851	-0.547118	-0.541922	-0.537979	0.398342	2.31668	testis		x
Nkx3-1	-0.471679	-0.589051	-0.538858	0.547641	-0.632901	-0.57538	2.26023	testis	x
Ovol2	-0.255164	-0.53672	-0.458832	-0.23968	-0.491081	-0.454005	2.43548	testis	x
Gm13154	-1.10634	-1.31109	-0.132035	0.167007	-0.39435	1.36702	1.40978	testis		x
Rhox10	-0.437639	-0.440881	-0.443747	-0.443162	-0.440362	-0.237648	2.44344	testis	x
Zfp296	-0.709057	-0.529404	-0.826244	-0.617113	-0.236137	0.810722	2.10723	testis	x
Esx1	-0.432529	-0.435451	-0.438287	-0.439255	-0.434836	-0.264848	2.44521	testis	x
Pou5f2	-0.40563	-0.414594	-0.413312	-0.408365	-0.401257	-0.406309	2.44947	testis	x
Glis1	-0.578022	-0.418787	-0.919627	1.46613	-0.967437	-0.172697	1.59044	testis	x
Klf17	-0.507675	-0.506942	-0.507956	-0.512497	-0.509726	0.161814	2.38298	testis		x
Alx4	0.0921885	0.117154	-0.907328	-0.833107	-1.25293	1.3048	1.47923	testis	x
Nkx2-6	-0.414419	-0.413477	-0.408683	-0.414419	-0.383945	-0.414419	2.44936	testis	x
Foxh1	-0.634596	-0.643714	-0.625871	-0.65116	0.153993	0.0915658	2.30978	testis	x
Msx2	-1.00454	0.5568	-0.446108	-0.417	-1.29426	0.956487	1.64863	testis	x
Sp7	-0.354349	-0.224893	-1.18784	0.632983	-1.35125	1.02145	1.4639	testis	x
Zfp42	-0.583275	-0.575325	-0.538774	-0.535748	-0.603478	0.59242	2.24418	testis	x
Runx3	-0.751963	-0.751416	-0.429527	-0.628397	0.742314	-0.332511	2.1515	testis	x
Sp6	-0.127387	-0.431796	-0.985348	1.41961	-1.21136	-0.183592	1.51987	testis	x
Hmx1	-0.454422	-0.43372	-0.472081	-0.393198	-0.373143	-0.320111	2.44667	testis	x
Mesp2	0.12006	-0.248248	-0.89428	-0.62908	-0.904693	0.371802	2.18444	testis	x
Zscan10	-0.577506	-0.558705	-0.57971	-0.475401	-0.637226	0.581849	2.2467	testis	x
Six1	-0.52144	-0.243315	0.631771	-0.656813	-1.05663	-0.305051	2.15147	testis	x
Vgll2	0.0524999	-0.258881	-0.534954	-0.502284	-0.835389	-0.289546	2.36855	testis	x
Ankrd2	-0.427206	0.532104	-0.537761	0.0126205	-1.60144	0.106192	1.91549	testis	x
Zfp819	-0.352156	-0.312177	-0.506764	-0.453162	-0.511938	-0.305331	2.44153	testis		x
Nanog	-0.654051	-0.612479	0.276714	-0.587843	-0.744193	0.0371752	2.28468	testis	x
L3mbtl4	0.435583	0.914566	-0.873243	-0.662807	-0.885686	-0.77061	1.8422	testis		x
Dmrtc1b	-0.409258	-0.411541	-0.413192	-0.419592	-0.412532	-0.383232	2.44935	testis		x
Pou2f3	-0.573819	-0.546939	-0.49799	-0.432053	-0.66833	0.412615	2.30651	testis	x
Arid3c	-0.294639	0.238673	-0.882299	-0.658448	-0.958491	0.422915	2.13229	testis		x
Ctcfl	-0.594451	-0.591576	-0.48631	-0.482543	0.10087	-0.334551	2.38856	testis	x
Aire	-0.651537	-0.604056	-0.920123	1.18638	-1.18169	0.766597	1.40443	testis	x
T	-0.468001	-0.432673	-0.248972	-0.316235	-0.806857	-0.128165	2.4009	testis	x
Ascl2	-0.611928	-0.418765	-0.835188	-0.561373	-0.428891	0.661662	2.19448	testis	x
Dlx3	-0.710598	-0.477017	-0.572434	0.184927	-0.791493	0.0700395	2.29658	testis	x
Tbx19	-0.340166	-0.376512	-0.490406	-0.453931	-0.480553	-0.302513	2.44408	testis	x
Rhox2d	-0.617269	-0.622851	-0.629827	-0.626823	-0.633719	1.3008	1.82969	testis		x
Zfp648	-0.465212	-0.388273	-0.818072	0.486987	-0.987124	-0.00820057	2.1799	testis		x
Zscan5b	-0.446405	-0.449599	-0.454967	-0.454967	-0.452902	-0.179834	2.43867	testis	x
Rhox11	-0.445129	-0.445129	-0.445129	-0.445129	-0.445129	-0.216188	2.44184	testis		x
Gsc2	-0.453341	0.60071	-0.68165	-0.663937	-0.651407	-0.377739	2.22736	testis	x
Zfy2	-0.40783	-0.407759	-0.410711	-0.403966	-0.409847	-0.409372	2.44948	testis	x
Tbx22	-0.359414	-0.380013	-0.432628	-0.436608	-0.438853	-0.400999	2.44852	testis	x
Gsc	-0.320772	-0.526614	-0.157055	-0.635755	-0.66104	-0.0956002	2.39684	testis	x
Fosl1	-0.432925	-0.456333	-0.455761	-0.433377	-0.516315	-0.138991	2.4337	testis	x
Hsf3	-0.721002	-0.627922	-0.449296	-0.161211	-0.767584	0.483018	2.244	testis		x
Etv2	-0.433954	-0.415664	-0.411632	-0.402224	-0.431814	-0.353446	2.44873	testis	x
Zfy1	-0.404906	-0.406815	-0.412155	-0.399792	-0.41224	-0.413556	2.44946	testis	x
Dlx4	-0.559739	-0.237144	-0.619363	-0.665603	0.0179564	-0.323351	2.38724	testis		x
Prdm14	-0.749982	-0.750751	-0.738538	-0.723777	0.713712	0.185129	2.06421	testis	x
Tbx21	1.28744	0.315539	-1.24798	-1.25667	-0.106069	-0.386983	1.39472	testis	x
Cdx1	-0.68947	-0.660171	-0.680805	-0.316733	-0.770954	1.373	1.74513	testis	x
Myf6	-0.77575	-0.85121	-0.111736	-0.435501	-0.185708	0.028335	2.33157	testis	x
Ovol3	-0.45499	-0.56859	-0.753855	-0.735371	1.1713	-0.571999	1.9135	testis		x
Mixl1	-0.459684	-0.709497	-0.741704	0.0188744	-0.23679	-0.241903	2.3707	testis	x
Ascl3	-0.607952	-0.0897152	-0.926635	1.29761	-0.907702	-0.499519	1.73391	testis	x
Thap8	-0.582742	-0.549615	-0.493318	-0.73831	-0.734834	1.21136	1.88746	testis		x
Foxi3	-0.50685	-0.496792	-0.513747	-0.452951	-0.513197	0.0842166	2.39932	testis	x
Vax2	-0.408068	-0.24245	-0.486423	-0.464835	-0.486423	-0.353242	2.44144	testis	x
Hoxc13	-0.632397	-0.61974	-0.572932	-0.562299	-0.650306	1.00166	2.03601	testis	x
Hoxd13	-0.92539	0.419281	-0.950646	1.22967	-0.969419	-0.375519	1.57202	testis	x
Hoxb1	-0.569622	-0.57509	-0.436109	0.0388052	-0.463491	-0.39854	2.40405	testis	x
Rhox3h	-0.461371	-0.461371	-0.435502	-0.461371	-0.461371	-0.155163	2.43615	testis		x
Zfp735	-0.502419	-0.5419	-0.538416	-0.509754	-0.546228	0.288729	2.34999	testis		x
Neurog3	-0.275835	-0.315418	-0.485027	-0.487653	-0.492618	-0.384876	2.44143	testis	x
Foxp3	0.214555	0.766045	-1.15022	-0.933916	-1.00246	0.364011	1.74198	testis	x
Rhox3f	-0.588228	-0.588228	-0.454419	-0.588228	-0.588228	0.546664	2.26067	testis		x
Vsx1	0.41716	0.785244	-0.86603	-0.904779	-0.897752	-0.44165	1.90781	testis	x
Rex2	-0.620054	-0.458972	-0.403347	-0.426653	-0.707847	0.275212	2.34166	testis		x
Tgif2lx1	-0.408248	-0.408248	-0.408248	-0.408248	-0.408248	-0.408248	2.44949	testis	x
Foxe3	-0.478317	-0.0448711	-0.483144	-0.491674	-0.43938	-0.48462	2.42201	testis	x
Tgif2lx2	-0.408248	-0.408248	-0.408248	-0.408248	-0.408248	-0.408248	2.44949	testis		x
Rfx6	-0.419737	-0.445781	-0.446234	-0.425805	-0.423128	-0.285554	2.44624	testis	x
Rhox12	-0.30134	-0.366034	-1.10937	-1.06265	0.0714467	0.845737	1.92221	testis		x
Hoxb13	-0.36305	-0.431819	-0.431819	-0.431819	-0.431819	-0.357973	2.4483	testis	x
Prop1	-0.575605	-0.315768	-0.621818	0.255821	-0.57981	-0.511981	2.34916	testis	x
Msgn1	-0.818442	-0.773788	1.07186	-0.241558	-0.968138	-0.157297	1.88736	testis	x
Mnx1	-0.391912	-0.333521	-0.4605	-0.431514	-0.475366	-0.353773	2.44658	testis	x
Mycs	-0.399054	-0.277816	-0.436675	-0.455646	-0.464669	-0.411542	2.4454	testis		x
Nkx3-2	-0.693999	-0.562454	-0.25947	-0.0950665	-0.47366	-0.323034	2.40768	testis	x
Hoxc12	-0.419669	-0.387247	-0.419669	-0.411126	-0.419669	-0.391915	2.4493	testis		x
Sry	-0.415484	-0.389682	-0.415484	-0.397757	-0.415484	-0.415484	2.44937	testis	x
Rhox4g	-0.501185	-0.486754	-0.501185	-0.501185	-0.501185	0.0936738	2.39782	testis		x
Ubtfl1	-0.409163	-0.368261	-0.427982	-0.449168	-0.449168	-0.344092	2.44784	testis		x
Rhox4e	-0.474392	-0.474392	-0.420593	-0.474392	-0.474392	-0.11292	2.43108	testis		x
Rhox4c	-0.464767	-0.464767	-0.430015	-0.464767	-0.400657	-0.216287	2.44126	testis		x
Rhox4f	-0.434529	-0.434529	-0.434529	-0.42459	-0.364438	-0.355644	2.44826	testis		x
Rhox4d	-0.402641	-0.39959	-0.436109	-0.472134	-0.472134	-0.261527	2.44414	testis		x
Zscan4d	-0.819962	-0.819962	-0.720981	0.266876	-0.819962	1.18655	1.72744	testis		x
Rhox4b	-0.507192	-0.442283	-0.32457	-0.37902	-0.507192	-0.281405	2.44166	testis		x
Rhox3e	-0.581441	-0.581441	-0.581441	-0.581441	-0.581441	0.717492	2.18971	testis		x
Zscan4c	-0.904331	-0.904331	1.13789	-0.711101	-0.904331	0.885478	1.40072	testis	x
Zscan4b	-0.528209	-0.528209	-0.528209	-0.528209	-0.528209	0.291584	2.34946	testis		x
Zscan4f	-0.465805	-0.100979	-0.465805	-0.465805	-0.465805	-0.465805	2.43001	testis		x
Zscan4e	-0.581603	0.719022	-0.581603	-0.581603	-0.581603	-0.581603	2.18899	testis		x
