# Supplementary material for: A transcription regulator atlas identifies TOX3 as an Atoh1 coactivator in cerebellar development and tumorigenesis
Source: Proc Natl Acad Sci U S A. 2026 Mar 18;123(12):e2527163123. doi: 10.1073/pnas.2527163123 (PMC13012119; doi:10.1073/pnas.2527163123)
Supplement: Supplementary file 3 — Dataset S02 (XLSX) [file pnas.2527163123.sd02.xlsx]

## Sheet: TableS2_Rpkm
Genes	name	species	type	ensembl_gene_id	E13	E14	E15	E16	E17	E18	P0	P3	P14	P28	P63	avg	std	Avg	P0/P63	Orthologs in lamprey	similar_genes_in_lamprey and beyound
Dbx1	developing brain homeobox 1	mouse	TF	ENSMUSG00000030507	28.9216	17.5034	10.421	5.4161	2.3339	1.20719	0.528455	0.351639	0.00485004	0.00626508	0	6.06312	8.963	6.06312	#DIV/0!	Yes	NA
Atoh1	atonal bHLH transcription factor 1	mouse	TF	ENSMUSG00000073043	2.18345	1.17998	1.21231	0.415676	3.15952	2.16791	1.70156	2.31752	0.358739	0.173924	0	1.35187	0.991175	1.35187	#DIV/0!	No	No
Bhlhe23	basic helix-loop-helix family, member e23	mouse	TF	ENSMUSG00000045493	3.75576	3.52342	2.88973	2.63894	0.956157	1.15335	0.874474	0.639415	0.0539868	0.00259926	0.0134197	1.50011	1.36522	1.50011	65.1633	No	No
Neurog1	neurogenin 1	mouse	TF	ENSMUSG00000048904	7.48926	4.63889	3.44306	0.86247	0.598692	0.238834	0.28182	0.220365	0.0337803	0.0363387	0.00890482	1.62295	2.36987	1.62295	31.648	No	No
Pou4f3	POU domain, class 4, transcription factor 3	mouse	TF	ENSMUSG00000024497	4.54084	3.61615	5.94461	5.34999	1.31584	2.45817	1.53977	1.18094	0.273966	0.0337185	0.0574725	2.39195	2.05249	2.39195	26.7914	No	Yes
Sox14	SRY (sex determining region Y)-box 14	mouse	TF	ENSMUSG00000053747	26.0116	19.5857	21.9771	18.3805	8.22672	8.55263	8.88008	6.89445	2.02156	0.450544	0.465152	11.0405	8.59137	11.0405	19.0907	No	Yes
Pou4f2	POU domain, class 4, transcription factor 2	mouse	TF	ENSMUSG00000031688	14.9892	10.405	20.4394	19.8112	6.95785	15.783	10.222	6.69785	1.93187	0.7619	0.577067	9.87057	6.89527	9.87057	17.7137	No	Yes
Hes5	hairy and enhancer of split 5 (Drosophila)	mouse	TF	ENSMUSG00000048001	24.374	13.6847	13.3599	10.0078	13.3797	13.3166	12.7864	13.7727	3.77348	1.7776	0.769786	11.0002	6.44181	11.0002	16.6104	No	No
Pax5	paired box 5	mouse	TF	ENSMUSG00000014030	10.1917	6.84889	7.47947	6.38483	2.05877	3.33726	2.97813	2.25439	0.463542	0.178569	0.180888	3.85059	3.21921	3.85059	16.464	No	Yes
Tcf7l2	transcription factor 7 like 2, T cell specific, HMG box	mouse	TF	ENSMUSG00000024985	34.5616	47.5199	46.509	72.4852	38.0075	38.4279	41.8095	28.7343	8.79841	3.36913	2.7426	32.9968	20.1909	32.9968	15.2445	No	NA
Pax7	paired box 7	mouse	TF	ENSMUSG00000028736	16.3418	10.9281	11.4443	10.6982	3.89809	5.73718	6.02213	4.34506	1.40176	0.46432	0.395466	6.51604	4.95845	6.51604	15.2279	Yes	Yes
Lhx9	LIM homeobox protein 9	mouse	TF	ENSMUSG00000019230	39.1711	36.0329	35.3399	39.4318	15.4652	24.2352	19.3788	15.3428	3.78588	1.55693	1.40655	21.0134	14.2559	21.0134	13.7775	No	Yes
Pou4f1	POU domain, class 4, transcription factor 1	mouse	TF	ENSMUSG00000048349	24.3175	18.025	14.3623	14.6486	4.17585	7.16471	6.63369	4.62965	2.30826	0.892164	0.503224	8.87827	7.4506	8.87827	13.1824	No	NA
Foxb1	forkhead box B1	mouse	TF	ENSMUSG00000059246	5.92098	7.70834	8.96441	7.61526	9.55196	4.47463	5.97069	4.39462	1.4964	0.642125	0.487268	5.20243	3.07815	5.20243	12.2534	No	Yes
Onecut3	one cut domain, family member 3	mouse	TF	ENSMUSG00000045518	5.52568	4.98246	4.71787	4.19334	3.18818	2.21489	1.76363	1.39458	0.292677	0.204298	0.159268	2.60335	1.92889	2.60335	11.0733	No	Yes
Zfp853	zinc finger protein 853	mouse	TF	ENSMUSG00000093910	0.636364	0.710838	1.55471	2.4682	3.90089	3.91432	6.05906	5.24706	1.75476	0.680169	0.549554	2.49781	1.89296	2.49781	11.0254	No, only in Theria	Yes, not in lampery
Irx6	Iroquois related homeobox 6 (Drosophila)	mouse	TF	ENSMUSG00000031738	1.935	2.09231	2.60281	2.27914	1.78887	1.49241	1.66767	1.14463	0.369003	0.186592	0.152987	1.42831	0.818164	1.42831	10.9007	No	NA
Zbtb12	zinc finger and BTB domain containing 12	mouse	TF	ENSMUSG00000049823	67.449	70.1717	61.9915	56.706	46.4841	34.5554	35.411	30.5008	4.24327	3.4872	3.27698	37.6615	24.3266	37.6615	10.806	No	Yes
Gbx2	gastrulation brain homeobox 2	mouse	TF	ENSMUSG00000034486	2.10844	7.61006	2.95118	3.69142	6.57687	2.77093	4.27591	3.60641	1.41951	0.57771	0.408777	3.27247	2.16655	3.27247	10.4602	No	NA
Foxp2	forkhead box P2	mouse	TF	ENSMUSG00000029563	12.7662	13.9747	12.2253	15.6368	10.4481	14.2472	12.4183	10.4671	2.41918	1.43606	1.19089	9.74815	5.15393	9.74815	10.4278	Yes	Yes
Ebf3	early B cell factor 3	mouse	TF	ENSMUSG00000010476	141.82	116.63	94.9312	76.8122	65.5149	60.4396	45.5981	38.9707	9.2852	5.27125	4.45312	59.9751	43.4189	59.9751	10.2396	No	Yes, not in lampery
Tfap2d	transcription factor AP-2, delta	mouse	TF	ENSMUSG00000042596	22.9574	19.3968	27.948	25.5254	8.45556	16.7288	11.6635	8.52463	3.00053	1.31013	1.14748	13.3326	9.30628	13.3326	10.1644	Yes	NA
Tox3	TOX high mobility group box family member 3	mouse	TF	ENSMUSG00000043668	29.0653	22.4126	21.0606	19.855	13.8466	13.9774	13.3225	11.1608	3.45085	1.7837	1.37898	13.7559	8.57889	13.7559	9.66113	No	Yes
Pou6f2	POU domain, class 6, transcription factor 2	mouse	TF	ENSMUSG00000009734	3.72593	3.86153	3.49314	3.45995	2.19937	2.36254	2.42661	1.84253	0.511881	0.285149	0.267079	2.22143	1.30739	2.22143	9.08574	No	NA
Zfhx3	zinc finger homeobox 3	mouse	TF	ENSMUSG00000038872	13.6991	12.6107	13.8661	13.7888	7.24754	9.95483	7.40575	5.24259	1.68514	0.99295	0.834571	7.93891	4.99346	7.93891	8.87372	No	Yes, not in lampery
Zfp575	zinc finger protein 575	mouse	TF	ENSMUSG00000066721	2.45486	2.73408	5.33292	4.89212	8.12565	4.55499	5.98713	4.98986	1.57105	0.663422	0.687112	3.81756	2.26559	3.81756	8.71348	No	NA
